# Supplementary material for: A global perspective on autoinducer-2-mediated cell communication in prokaryotes
Source: iScience. 2025 Jun 13;28(7):112908. doi: 10.1016/j.isci.2025.112908 (PMC12268683; doi:10.1016/j.isci.2025.112908)
Supplement: Data S1. Raw Data [file mmc2.xlsx]

## Sheet: Fig 1a
Information of reference or representative genome from RefSeq database
Genome_Id	CheckM Completeness (%)	CheckM Contamination (%)	AI-2-Related Proteins Predicted					Classification (GTDB-Tk )
			The LuxS synthases	The CahR Type Receptors	The LsrB Type Receptors	The LuxP Type Receptors	The YeaJ Type Receptors
GCF_001735525.1	99.8354	1.54321	S-ribosylhomocysteine lyase	Methyl-accepting chemotaxis protein McpC|Methyl-accepting chemotaxis protein McpC	#N/A	#N/A	#N/A	d__Bacteria;p__Proteobacteria;c__Gammaproteobacteria;o__Enterobacterales;f__Shewanellaceae;g__Shewanella;s__Shewanella colwelliana
GCF_016406325.1	99.5477	0.337126	S-ribosylhomocysteine lyase	Adaptive-response sensory-kinase SasA|Adaptive-response sensory-kinase SasA	#N/A	#N/A	#N/A	d__Bacteria;p__Proteobacteria;c__Gammaproteobacteria;o__Enterobacterales;f__Shewanellaceae;g__Shewanella;s__Shewanella putrefaciens
GCF_007197645.1	99.4239	0.711101	S-ribosylhomocysteine lyase	Methyl-accepting chemotaxis protein McpC	#N/A	#N/A	#N/A	d__Bacteria;p__Proteobacteria;c__Gammaproteobacteria;o__Enterobacterales;f__Shewanellaceae;g__Shewanella;s__Shewanella hanedai
GCF_900111765.1	99.3506	0.649351	#N/A	#N/A	#N/A	#N/A	#N/A	d__Bacteria;p__Myxococcota;c__Myxococcia;o__Myxococcales;f__Myxococcaceae;g__Myxococcus;s__Myxococcus fulvus
GCF_900109545.1	99.3506	4.54545	#N/A	#N/A	#N/A	#N/A	#N/A	d__Bacteria;p__Myxococcota;c__Myxococcia;o__Myxococcales;f__Myxococcaceae;g__Stigmatella;s__Stigmatella aurantiaca
GCF_001027285.1	99.3548	6.41935	#N/A	#N/A	#N/A	#N/A	#N/A	d__Bacteria;p__Myxococcota;c__Myxococcia;o__Myxococcales;f__Myxococcaceae;g__Archangium;s__Archangium gephyra
GCF_001189295.1	90.53	5.96774	#N/A	#N/A	#N/A	#N/A	#N/A	d__Bacteria;p__Myxococcota;c__Polyangia;o__Polyangiales;f__Polyangiaceae;g__Chondromyces;s__Chondromyces crocatus
GCF_002343915.1	95.1613	4.32412	#N/A	#N/A	#N/A	#N/A	#N/A	d__Bacteria;p__Myxococcota;c__Polyangia;o__Nannocystales;f__Nannocystaceae;g__Nannocystis;s__Nannocystis exedens
GCF_002222655.1	99.3458	0.623053	#N/A	#N/A	#N/A	#N/A	#N/A	d__Bacteria;p__Proteobacteria;c__Gammaproteobacteria;o__Burkholderiales;f__Burkholderiaceae;g__Ideonella;s__Ideonella filiformis
GCF_002355975.1	99.9138	2.34483	#N/A	#N/A	#N/A	#N/A	#N/A	d__Bacteria;p__Proteobacteria;c__Gammaproteobacteria;o__Xanthomonadales;f__Xanthomonadaceae;g__Lysobacter;s__Lysobacter enzymogenes
GCF_013626205.1	100	0.705645	#N/A	#N/A	#N/A	#N/A	#N/A	d__Bacteria;p__Proteobacteria;c__Alphaproteobacteria;o__Rhizobiales;f__Hyphomicrobiaceae;g__Hyphomicrobium;s__Hyphomicrobium methylovorum
GCF_003751345.1	99.5652	0.652174	#N/A	#N/A	Autoinducer 2-binding protein LsrB	#N/A	#N/A	d__Bacteria;p__Proteobacteria;c__Alphaproteobacteria;o__ATCC43930;f__Stellaceae;g__Stella;s__Stella humosa
GCF_004339465.1	100	0	#N/A	#N/A	Autoinducer 2-binding protein LsrB	#N/A	#N/A	d__Bacteria;p__Proteobacteria;c__Alphaproteobacteria;o__Rhizobiales;f__Xanthobacteraceae;g__Ancylobacter;s__Ancylobacter aquaticus
GCF_002954665.1	99.3289	0.838926	#N/A	#N/A	#N/A	#N/A	#N/A	d__Bacteria;p__Bacteroidota;c__Bacteroidia;o__Flavobacteriales;f__Flavobacteriaceae;g__Polaribacter;s__Polaribacter glomeratus
GCF_007747015.1	98.8889	1.11111	#N/A	#N/A	#N/A	#N/A	#N/A	d__Bacteria;p__Planctomycetota;c__Planctomycetia;o__Planctomycetales;f__Planctomycetaceae;g__Gimesia;s__Gimesia maris
GCF_009685195.1	100	0.949367	#N/A	#N/A	#N/A	#N/A	#N/A	d__Bacteria;p__Proteobacteria;c__Alphaproteobacteria;o__Rhizobiales;f__Beijerinckiaceae;g__Methylocystis;s__Methylocystis parvus
GCF_020422925.1	100	0	S-ribosylhomocysteine lyase	#N/A	#N/A	#N/A	#N/A	d__Bacteria;p__Spirochaetota;c__Spirochaetia;o__Borreliales;f__Borreliaceae;g__Borrelia;s__Borrelia hermsii
GCF_014207565.1	99.2	7.6	S-ribosylhomocysteine lyase	Methyl-accepting chemotaxis protein McpC	Autoinducer 2-binding protein LsrB	#N/A	#N/A	d__Bacteria;p__Spirochaetota;c__Spirochaetia;o__Spirochaetales_E;f__Spirochaetaceae_B;g__Spirochaeta_F;s__Spirochaeta_F isovalerica
GCF_021021555.1	99.4605	0.699301	S-ribosylhomocysteine lyase	#N/A	#N/A	#N/A	#N/A	d__Bacteria;p__Spirochaetota;c__Spirochaetia;o__Treponematales;f__Treponemataceae;g__Spiro-10;s__Spiro-10 sp016938205
GCF_017751225.1	99.2	0	#N/A	Adaptive-response sensory-kinase SasA|Adaptive-response sensory-kinase SasA|Adaptive-response sensory-kinase SasA	#N/A	#N/A	#N/A	d__Bacteria;p__Spirochaetota;c__Brachyspirae;o__Brachyspirales;f__Brachyspiraceae;g__Brachyspira;s__Brachyspira hyodysenteriae
GCF_008153345.1	100	0.806452	#N/A	#N/A	Autoinducer 2-binding protein LsrB	#N/A	#N/A	d__Bacteria;p__Spirochaetota;c__Spirochaetia;o__Treponematales;f__Treponemataceae;g__Treponema;s__Treponema phagedenis
GCF_900113965.1	99.3007	0.2331	S-ribosylhomocysteine lyase	#N/A	#N/A	#N/A	#N/A	d__Bacteria;p__Spirochaetota;c__Spirochaetia;o__Treponematales;f__Treponemataceae;g__Treponema_D;s__Treponema_D bryantii_A
GCF_900497595.1	98.951	0	S-ribosylhomocysteine lyase	#N/A	#N/A	#N/A	#N/A	d__Bacteria;p__Spirochaetota;c__Spirochaetia;o__Treponematales;f__Treponemataceae;g__Treponema_D;s__Treponema_D pectinovorum
GCF_002009735.1	97.451	0	#N/A	#N/A	#N/A	#N/A	#N/A	d__Bacteria;p__Spirochaetota;c__Leptospirae;o__Leptospirales;f__Leptonemataceae;g__Leptonema;s__Leptonema illini
GCF_007827425.1	100	2.41228	#N/A	#N/A	#N/A	#N/A	#N/A	d__Bacteria;p__Proteobacteria;c__Alphaproteobacteria;o__Azospirillales;f__Azospirillaceae;g__Azospirillum;s__Azospirillum brasilense
GCF_008364955.1	100	3.07018	#N/A	#N/A	Autoinducer 2-binding protein LsrB	#N/A	#N/A	d__Bacteria;p__Proteobacteria;c__Alphaproteobacteria;o__Azospirillales;f__Azospirillaceae;g__Azospirillum;s__Azospirillum lipoferum
GCF_009730395.1	99.421	0.114943	S-ribosylhomocysteine lyase	Methyl-accepting chemotaxis protein McpC	#N/A	#N/A	#N/A	d__Bacteria;p__Campylobacterota;c__Campylobacteria;o__Campylobacterales;f__Campylobacteraceae;g__Campylobacter_D;s__Campylobacter_D coli
GCF_001298465.1	99.8765	0	S-ribosylhomocysteine lyase	#N/A	#N/A	#N/A	#N/A	d__Bacteria;p__Campylobacterota;c__Campylobacteria;o__Campylobacterales;f__Campylobacteraceae;g__Campylobacter_A;s__Campylobacter_A concisus
GCF_013372125.1	99.6753	0.37037	S-ribosylhomocysteine lyase	Methyl-accepting chemotaxis protein McpC|Methyl-accepting chemotaxis protein McpC	#N/A	#N/A	#N/A	d__Bacteria;p__Campylobacterota;c__Campylobacteria;o__Campylobacterales;f__Campylobacteraceae;g__Campylobacter_A;s__Campylobacter_A curvus
GCF_013372205.1	98.77	1.59902	S-ribosylhomocysteine lyase	Methyl-accepting chemotaxis protein McpC	#N/A	#N/A	#N/A	d__Bacteria;p__Campylobacterota;c__Campylobacteria;o__Campylobacterales;f__Campylobacteraceae;g__Campylobacter_A;s__Campylobacter_A mucosalis
GCF_004803795.1	99.1326	0.446097	S-ribosylhomocysteine lyase	Methyl-accepting chemotaxis protein McpC	#N/A	#N/A	#N/A	d__Bacteria;p__Campylobacterota;c__Campylobacteria;o__Campylobacterales;f__Campylobacteraceae;g__Campylobacter_A;s__Campylobacter_A rectus
GCF_004803815.1	99.8761	0.260223	S-ribosylhomocysteine lyase	Methyl-accepting chemotaxis protein McpC	#N/A	#N/A	#N/A	d__Bacteria;p__Campylobacterota;c__Campylobacteria;o__Campylobacterales;f__Campylobacteraceae;g__Campylobacter_A;s__Campylobacter_A showae
GCF_017821535.1	99.5654	0	S-ribosylhomocysteine lyase	#N/A	#N/A	#N/A	#N/A	d__Bacteria;p__Campylobacterota;c__Campylobacteria;o__Campylobacterales;f__Helicobacteraceae;g__Helicobacter;s__Helicobacter pylori_BU
GCF_900451005.1	97.3592	1.39168	S-ribosylhomocysteine lyase	#N/A	#N/A	#N/A	#N/A	d__Bacteria;p__Campylobacterota;c__Campylobacteria;o__Campylobacterales;f__Helicobacteraceae;g__Helicobacter_B;s__Helicobacter_B fennelliae
GCF_900450885.1	97.4325	0.997653	S-ribosylhomocysteine lyase	hypothetical protein	#N/A	#N/A	#N/A	d__Bacteria;p__Campylobacterota;c__Campylobacteria;o__Campylobacterales;f__Helicobacteraceae;g__Helicobacter_A;s__Helicobacter_A muridarum
GCF_900476215.1	99.7653	0.0704225	#N/A	#N/A	#N/A	#N/A	#N/A	d__Bacteria;p__Campylobacterota;c__Campylobacteria;o__Campylobacterales;f__Helicobacteraceae;g__Helicobacter_H;s__Helicobacter_H mustelae
GCF_004328865.1	100	0.844595	#N/A	#N/A	#N/A	#N/A	#N/A	d__Bacteria;p__Proteobacteria;c__Gammaproteobacteria;o__Enterobacterales;f__Alteromonadaceae;g__Pseudoalteromonas;s__Pseudoalteromonas carrageenovora
GCF_002023585.1	100	0	#N/A	#N/A	#N/A	#N/A	#N/A	d__Bacteria;p__Bacteroidota;c__Bacteroidia;o__Flavobacteriales;f__Weeksellaceae;g__Elizabethkingia;s__Elizabethkingia meningoseptica
GCF_900176575.1	99.3377	0	S-ribosylhomocysteine lyase	#N/A	#N/A	#N/A	#N/A	d__Bacteria;p__Firmicutes;c__Bacilli;o__Bacillales_A;f__Planococcaceae;g__Planococcus;s__Planococcus okeanokoites
GCF_003815995.1	99.5098	0	#N/A	#N/A	#N/A	#N/A	#N/A	d__Bacteria;p__Bacteroidota;c__Bacteroidia;o__Flavobacteriales;f__Weeksellaceae;g__Chryseobacterium;s__Chryseobacterium balustinum
GCF_021341685.1	100	0	#N/A	#N/A	#N/A	#N/A	#N/A	d__Bacteria;p__Bacteroidota;c__Bacteroidia;o__Flavobacteriales;f__Weeksellaceae;g__Chryseobacterium;s__Chryseobacterium gleum
GCF_006540005.1	99.569	0.431034	S-ribosylhomocysteine lyase	#N/A	#N/A	#N/A	#N/A	d__Bacteria;p__Proteobacteria;c__Gammaproteobacteria;o__Pseudomonadales;f__Halomonadaceae;g__Halomonas;s__Halomonas halmophila
GCF_900460995.1	100	0.490196	#N/A	#N/A	#N/A	#N/A	#N/A	d__Bacteria;p__Bacteroidota;c__Bacteroidia;o__Flavobacteriales;f__Weeksellaceae;g__Chryseobacterium;s__Chryseobacterium indologenes
GCF_003815915.1	100	0	#N/A	#N/A	#N/A	#N/A	#N/A	d__Bacteria;p__Bacteroidota;c__Bacteroidia;o__Flavobacteriales;f__Weeksellaceae;g__Chryseobacterium;s__Chryseobacterium indoltheticum
GCF_900453865.1	99.6466	1.34865	#N/A	#N/A	#N/A	#N/A	#N/A	d__Bacteria;p__Bacteroidota;c__Bacteroidia;o__Flavobacteriales;f__Flavobacteriaceae;g__Flavobacterium;s__Flavobacterium odoratum
GCF_016725645.1	99.8413	0	#N/A	#N/A	#N/A	#N/A	#N/A	d__Bacteria;p__Bacteroidota;c__Bacteroidia;o__Sphingobacteriales;f__Sphingobacteriaceae;g__Sphingobacterium;s__Sphingobacterium spiritivorum
GCF_901482695.1	99.8413	0.47619	S-ribosylhomocysteine lyase	#N/A	#N/A	#N/A	#N/A	d__Bacteria;p__Bacteroidota;c__Bacteroidia;o__Sphingobacteriales;f__Sphingobacteriaceae;g__Sphingobacterium;s__Sphingobacterium thalpophilum
GCF_002937035.1	100	2.12121	#N/A	#N/A	#N/A	#N/A	#N/A	d__Bacteria;p__Proteobacteria;c__Alphaproteobacteria;o__Rhodobacterales;f__Rhodobacteraceae;g__Paracoccus;s__Paracoccus denitrificans
GCF_000771745.2	99.1525	0.423729	S-ribosylhomocysteine lyase	#N/A	#N/A	#N/A	#N/A	d__Bacteria;p__Deinococcota;c__Deinococci;o__Deinococcales;f__Thermaceae;g__Thermus_A;s__Thermus_A filiformis
GCF_005871085.1	100	0	#N/A	#N/A	#N/A	#N/A	#N/A	d__Bacteria;p__Proteobacteria;c__Alphaproteobacteria;o__Rhizobiales;f__Xanthobacteraceae;g__Xanthobacter;s__Xanthobacter autotrophicus_A
GCF_017875275.1	99.6484	0	#N/A	#N/A	#N/A	#N/A	#N/A	d__Bacteria;p__Proteobacteria;c__Alphaproteobacteria;o__Rhizobiales;f__Xanthobacteraceae;g__Xanthobacter;s__Xanthobacter flavus
GCF_016599875.1	99.7678	0.464396	#N/A	Adaptive-response sensory-kinase SasA	#N/A	#N/A	#N/A	d__Bacteria;p__Proteobacteria;c__Gammaproteobacteria;o__Burkholderiales;f__Burkholderiaceae;g__Comamonas;s__Comamonas testosteroni
GCF_020419785.1	100	0.201613	#N/A	Adaptive-response sensory-kinase SasA	#N/A	#N/A	#N/A	d__Bacteria;p__Proteobacteria;c__Gammaproteobacteria;o__Burkholderiales;f__Burkholderiaceae;g__Burkholderia;s__Burkholderia cepacia
GCF_900445995.1	100	0.47619	#N/A	#N/A	#N/A	#N/A	#N/A	d__Bacteria;p__Proteobacteria;c__Alphaproteobacteria;o__Caulobacterales;f__Caulobacteraceae;g__Brevundimonas;s__Brevundimonas diminuta
GCF_900215245.1	99.5589	0.520833	#N/A	hypothetical protein	#N/A	#N/A	#N/A	d__Bacteria;p__Proteobacteria;c__Gammaproteobacteria;o__Pseudomonadales;f__Pseudomonadaceae;g__Pseudomonas_E;s__Pseudomonas_E fluorescens
GCF_016812215.1	99.8979	0.162338	#N/A	Adaptive-response sensory-kinase SasA	#N/A	#N/A	#N/A	d__Bacteria;p__Proteobacteria;c__Gammaproteobacteria;o__Pseudomonadales;f__Pseudomonadaceae;g__Pseudomonas_E;s__Pseudomonas_E fragi
GCF_003574215.1	95.8574	0.197589	#N/A	#N/A	#N/A	#N/A	#N/A	d__Bacteria;p__Proteobacteria;c__Gammaproteobacteria;o__Burkholderiales;f__Rhodocyclaceae;g__Hydrogenophilus;s__Hydrogenophilus thermoluteolus
GCF_000967935.1	99.8348	0.256643	#N/A	Methyl-accepting chemotaxis protein McpC	#N/A	#N/A	#N/A	d__Bacteria;p__Proteobacteria;c__Gammaproteobacteria;o__Pseudomonadales;f__Pseudomonadaceae;g__Pseudomonas_E;s__Pseudomonas_E marginalis_B
GCF_004342485.1	100	0.46729	#N/A	Methyl-accepting chemotaxis protein McpC	#N/A	#N/A	#N/A	d__Bacteria;p__Proteobacteria;c__Gammaproteobacteria;o__Burkholderiales;f__Burkholderiaceae;g__Pelomonas;s__Pelomonas saccharophila
GCF_021117135.1	99.9427	1.37615	#N/A	#N/A	#N/A	#N/A	#N/A	d__Bacteria;p__Proteobacteria;c__Gammaproteobacteria;o__Burkholderiales;f__Burkholderiaceae;g__Ralstonia;s__Ralstonia solanacearum
GCF_019704535.1	99.7268	0.136612	#N/A	#N/A	#N/A	#N/A	#N/A	d__Bacteria;p__Proteobacteria;c__Gammaproteobacteria;o__Pseudomonadales;f__Pseudomonadaceae;g__Pseudomonas_A;s__Pseudomonas_A stutzeri
GCF_016694755.2	99.9895	0.541126	#N/A	#N/A	#N/A	#N/A	#N/A	d__Bacteria;p__Proteobacteria;c__Gammaproteobacteria;o__Pseudomonadales;f__Pseudomonadaceae;g__Pseudomonas_E;s__Pseudomonas_E syringae
GCF_902374465.1	99.9427	0	#N/A	#N/A	#N/A	#N/A	#N/A	d__Bacteria;p__Proteobacteria;c__Gammaproteobacteria;o__Burkholderiales;f__Burkholderiaceae;g__Ralstonia;s__Ralstonia pickettii
GCF_009931375.1	99.5482	0.736278	#N/A	Methyl-accepting chemotaxis protein McpC	#N/A	#N/A	#N/A	d__Bacteria;p__Proteobacteria;c__Gammaproteobacteria;o__Burkholderiales;f__Burkholderiaceae;g__Burkholderia;s__Burkholderia glumae
GCF_006539865.1	99.7629	0.829876	#N/A	#N/A	#N/A	#N/A	#N/A	d__Bacteria;p__Proteobacteria;c__Gammaproteobacteria;o__Burkholderiales;f__Rhodocyclaceae;g__Zoogloea;s__Zoogloea ramigera
GCF_002220155.1	99.0437	0.546448	#N/A	#N/A	#N/A	#N/A	#N/A	d__Bacteria;p__Proteobacteria;c__Gammaproteobacteria;o__Pseudomonadales;f__Pseudomonadaceae;g__Azotobacter;s__Azotobacter chroococcum
GCF_003667905.1	99.7175	0	#N/A	Methyl-accepting chemotaxis protein PctB	Autoinducer 2-binding protein LsrB	#N/A	#N/A	d__Bacteria;p__Proteobacteria;c__Alphaproteobacteria;o__Rhizobiales;f__Rhizobiaceae;g__Agrobacterium;s__Agrobacterium tumefaciens
GCF_018138105.1	99.8729	0.211864	#N/A	#N/A	Autoinducer 2-binding protein LsrB|Autoinducer 2-binding protein LsrB	#N/A	#N/A	d__Bacteria;p__Proteobacteria;c__Alphaproteobacteria;o__Rhizobiales;f__Rhizobiaceae;g__Rhizobium;s__Rhizobium rhizogenes
GCF_001541345.2	99.5292	1.55367	#N/A	Methyl-accepting chemotaxis protein McpC	Autoinducer 2-binding protein LsrB	#N/A	#N/A	d__Bacteria;p__Proteobacteria;c__Alphaproteobacteria;o__Rhizobiales;f__Rhizobiaceae;g__Allorhizobium;s__Allorhizobium vitis
GCF_013752735.1	99.9256	0.223214	#N/A	#N/A	Autoinducer 2-binding protein LsrB	#N/A	#N/A	d__Bacteria;p__Proteobacteria;c__Alphaproteobacteria;o__Rhizobiales;f__Xanthobacteraceae;g__Bradyrhizobium;s__Bradyrhizobium japonicum
GCF_003148495.1	99.5062	0.445816	#N/A	#N/A	Autoinducer 2-binding protein LsrB	#N/A	#N/A	d__Bacteria;p__Proteobacteria;c__Alphaproteobacteria;o__Rhizobiales;f__Rhizobiaceae;g__Mesorhizobium;s__Mesorhizobium loti
GCF_004306555.1	99.6575	0.0690184	#N/A	#N/A	Autoinducer 2-binding protein LsrB|Autoinducer 2-binding protein LsrB|Autoinducer 2-binding protein LsrB	#N/A	#N/A	d__Bacteria;p__Proteobacteria;c__Alphaproteobacteria;o__Rhizobiales;f__Rhizobiaceae;g__Rhizobium;s__Rhizobium leguminosarum
GCF_001664385.1	99.7316	0.338983	#N/A	#N/A	Autoinducer 2-binding protein LsrB	#N/A	#N/A	d__Bacteria;p__Proteobacteria;c__Alphaproteobacteria;o__Rhizobiales;f__Rhizobiaceae;g__Rhizobium;s__Rhizobium phaseoli
GCF_003113265.1	100	0.31348	#N/A	#N/A	#N/A	#N/A	#N/A	d__Bacteria;p__Proteobacteria;c__Alphaproteobacteria;o__Rhizobiales;f__Beijerinckiaceae;g__Methylosinus;s__Methylosinus sporium
GCF_014843995.1	99.5025	0.746269	#N/A	#N/A	#N/A	#N/A	#N/A	d__Bacteria;p__Proteobacteria;c__Alphaproteobacteria;o__Acetobacterales;f__Acetobacteraceae;g__Komagataeibacter;s__Komagataeibacter hansenii
GCF_004346035.1	100	0.497512	#N/A	#N/A	#N/A	#N/A	#N/A	d__Bacteria;p__Proteobacteria;c__Alphaproteobacteria;o__Acetobacterales;f__Acetobacteraceae;g__Acidomonas;s__Acidomonas methanolica
GCF_009914215.1	95.4772	0.746269	#N/A	#N/A	#N/A	#N/A	#N/A	d__Bacteria;p__Proteobacteria;c__Alphaproteobacteria;o__Acetobacterales;f__Acetobacteraceae;g__Acetobacter;s__Acetobacter pasteurianus
GCF_001753085.1	100	0.19084	#N/A	#N/A	#N/A	#N/A	#N/A	d__Bacteria;p__Proteobacteria;c__Gammaproteobacteria;o__Legionellales;f__Legionellaceae;g__Legionella;s__Legionella pneumophila
GCF_900640135.1	100	0.381679	#N/A	#N/A	#N/A	#N/A	#N/A	d__Bacteria;p__Proteobacteria;c__Gammaproteobacteria;o__Legionellales;f__Legionellaceae;g__Legionella;s__Legionella bozemanae
GCF_001467615.1	100	0.974659	#N/A	#N/A	#N/A	#N/A	#N/A	d__Bacteria;p__Proteobacteria;c__Gammaproteobacteria;o__Legionellales;f__Legionellaceae;g__Legionella_C;s__Legionella_C erythra
GCF_000953655.1	98.8304	1.75439	#N/A	#N/A	#N/A	#N/A	#N/A	d__Bacteria;p__Proteobacteria;c__Gammaproteobacteria;o__Legionellales;f__Legionellaceae;g__Tatlockia;s__Tatlockia hackeliae
GCF_000953635.1	100	1.94932	#N/A	#N/A	#N/A	#N/A	#N/A	d__Bacteria;p__Proteobacteria;c__Gammaproteobacteria;o__Legionellales;f__Legionellaceae;g__Tatlockia;s__Tatlockia micdadei
GCF_900637495.1	99.7076	1.07212	#N/A	#N/A	#N/A	#N/A	#N/A	d__Bacteria;p__Proteobacteria;c__Gammaproteobacteria;o__Legionellales;f__Legionellaceae;g__Legionella_C;s__Legionella_C spiritensis
GCF_900461565.1	100	0.194932	#N/A	#N/A	#N/A	#N/A	#N/A	d__Bacteria;p__Proteobacteria;c__Gammaproteobacteria;o__Legionellales;f__Legionellaceae;g__Tatlockia;s__Tatlockia feeleii
GCF_007361795.1	100	0.779727	#N/A	#N/A	#N/A	#N/A	#N/A	d__Bacteria;p__Proteobacteria;c__Gammaproteobacteria;o__Legionellales;f__Legionellaceae;g__Legionella_D;s__Legionella_D israelensis
GCF_900637635.1	98.8304	0.194932	#N/A	#N/A	#N/A	#N/A	#N/A	d__Bacteria;p__Proteobacteria;c__Gammaproteobacteria;o__Legionellales;f__Legionellaceae;g__Tatlockia;s__Tatlockia jordanis
GCF_900640015.1	100	0.974659	#N/A	#N/A	#N/A	#N/A	#N/A	d__Bacteria;p__Proteobacteria;c__Gammaproteobacteria;o__Legionellales;f__Legionellaceae;g__Legionella_C;s__Legionella_C rubrilucens
GCF_900452835.1	99.6183	0.381679	#N/A	#N/A	#N/A	#N/A	#N/A	d__Bacteria;p__Proteobacteria;c__Gammaproteobacteria;o__Legionellales;f__Legionellaceae;g__Legionella;s__Legionella steigerwaltii
GCF_900450965.1	100	1.52672	#N/A	#N/A	#N/A	#N/A	#N/A	d__Bacteria;p__Proteobacteria;c__Gammaproteobacteria;o__Legionellales;f__Legionellaceae;g__Legionella;s__Legionella gormanii
GCF_900460175.1	100	3.21637	#N/A	#N/A	#N/A	#N/A	#N/A	d__Bacteria;p__Proteobacteria;c__Gammaproteobacteria;o__Legionellales;f__Legionellaceae;g__Tatlockia;s__Tatlockia maceachernii
GCF_008632635.1	100	0	#N/A	#N/A	#N/A	#N/A	#N/A	d__Bacteria;p__Proteobacteria;c__Gammaproteobacteria;o__Pseudomonadales;f__Moraxellaceae;g__Acinetobacter;s__Acinetobacter baumannii
GCF_002055515.1	100	5.75342	#N/A	#N/A	#N/A	#N/A	#N/A	d__Bacteria;p__Proteobacteria;c__Gammaproteobacteria;o__Pseudomonadales;f__Moraxellaceae;g__Acinetobacter;s__Acinetobacter calcoaceticus
GCF_002014975.1	97.5389	1.37363	#N/A	#N/A	#N/A	#N/A	#N/A	d__Bacteria;p__Proteobacteria;c__Gammaproteobacteria;o__Pseudomonadales;f__Moraxellaceae;g__Moraxella;s__Moraxella bovis
GCF_900453245.1	98.0884	0.549451	#N/A	#N/A	#N/A	#N/A	#N/A	d__Bacteria;p__Proteobacteria;c__Gammaproteobacteria;o__Pseudomonadales;f__Moraxellaceae;g__Moraxella;s__Moraxella lacunata
GCF_016028775.1	96.5774	0.480769	#N/A	#N/A	#N/A	#N/A	#N/A	d__Bacteria;p__Proteobacteria;c__Gammaproteobacteria;o__Pseudomonadales;f__Moraxellaceae;g__Moraxella;s__Moraxella nonliquefaciens
GCF_002080125.1	100	0.275482	#N/A	#N/A	#N/A	#N/A	#N/A	d__Bacteria;p__Proteobacteria;c__Gammaproteobacteria;o__Pseudomonadales;f__Moraxellaceae;g__Moraxella;s__Moraxella catarrhalis
GCF_900475315.1	98.3273	0	S-ribosylhomocysteine lyase	#N/A	#N/A	#N/A	#N/A	d__Bacteria;p__Proteobacteria;c__Gammaproteobacteria;o__Burkholderiales;f__Neisseriaceae;g__Neisseria;s__Neisseria cinerea
GCF_005221285.1	99.6238	0.3386	S-ribosylhomocysteine lyase	#N/A	#N/A	#N/A	#N/A	d__Bacteria;p__Proteobacteria;c__Gammaproteobacteria;o__Burkholderiales;f__Neisseriaceae;g__Neisseria;s__Neisseria flavescens
GCF_013030075.1	99.7303	0.417537	S-ribosylhomocysteine lyase	#N/A	#N/A	#N/A	#N/A	d__Bacteria;p__Proteobacteria;c__Gammaproteobacteria;o__Burkholderiales;f__Neisseriaceae;g__Neisseria;s__Neisseria gonorrhoeae
GCF_003351565.1	99.8437	0	S-ribosylhomocysteine lyase	#N/A	#N/A	#N/A	#N/A	d__Bacteria;p__Proteobacteria;c__Gammaproteobacteria;o__Burkholderiales;f__Neisseriaceae;g__Neisseria;s__Neisseria lactamica
GCF_008330805.1	99.7148	0.190114	S-ribosylhomocysteine lyase	#N/A	#N/A	#N/A	#N/A	d__Bacteria;p__Proteobacteria;c__Gammaproteobacteria;o__Burkholderiales;f__Neisseriaceae;g__Neisseria;s__Neisseria meningitidis
GCF_900454435.1	99.6003	0.225734	S-ribosylhomocysteine lyase	#N/A	#N/A	#N/A	#N/A	d__Bacteria;p__Proteobacteria;c__Gammaproteobacteria;o__Burkholderiales;f__Neisseriaceae;g__Neisseria;s__Neisseria mucosa_A
GCF_017753665.1	99.607	0	S-ribosylhomocysteine lyase	#N/A	#N/A	#N/A	#N/A	d__Bacteria;p__Proteobacteria;c__Gammaproteobacteria;o__Burkholderiales;f__Neisseriaceae;g__Neisseria;s__Neisseria sicca_D
GCF_008806995.1	99.8785	0.526712	S-ribosylhomocysteine lyase	#N/A	#N/A	#N/A	#N/A	d__Bacteria;p__Proteobacteria;c__Gammaproteobacteria;o__Burkholderiales;f__Neisseriaceae;g__Neisseria;s__Neisseria animalis
GCF_900636765.1	99.9077	0	S-ribosylhomocysteine lyase	#N/A	#N/A	#N/A	#N/A	d__Bacteria;p__Proteobacteria;c__Gammaproteobacteria;o__Burkholderiales;f__Neisseriaceae;g__Neisseria;s__Neisseria canis
GCF_900453875.1	99.5688	0.112867	S-ribosylhomocysteine lyase	#N/A	#N/A	#N/A	#N/A	d__Bacteria;p__Proteobacteria;c__Gammaproteobacteria;o__Burkholderiales;f__Neisseriaceae;g__Neisseria;s__Neisseria denitrificans
GCF_003351545.1	99.7791	0.225734	S-ribosylhomocysteine lyase	#N/A	#N/A	#N/A	#N/A	d__Bacteria;p__Proteobacteria;c__Gammaproteobacteria;o__Burkholderiales;f__Neisseriaceae;g__Neisseria;s__Neisseria elongata
GCF_902374455.1	99.4825	0	S-ribosylhomocysteine lyase	#N/A	#N/A	#N/A	#N/A	d__Bacteria;p__Proteobacteria;c__Gammaproteobacteria;o__Burkholderiales;f__Neisseriaceae;g__Neisseria;s__Neisseria macacae
GCF_003148585.1	100	0.549451	#N/A	#N/A	#N/A	#N/A	#N/A	d__Bacteria;p__Proteobacteria;c__Gammaproteobacteria;o__Pseudomonadales;f__Moraxellaceae;g__Psychrobacter;s__Psychrobacter immobilis
GCF_900451365.1	99.1892	0.677201	S-ribosylhomocysteine lyase	#N/A	#N/A	#N/A	#N/A	d__Bacteria;p__Proteobacteria;c__Gammaproteobacteria;o__Burkholderiales;f__Neisseriaceae;g__Kingella_A;s__Kingella_A denitrificans
GCF_014054985.1	97.1849	0.225734	S-ribosylhomocysteine lyase	#N/A	#N/A	#N/A	#N/A	d__Bacteria;p__Proteobacteria;c__Gammaproteobacteria;o__Burkholderiales;f__Neisseriaceae;g__Kingella_B;s__Kingella_B oralis
GCF_000967305.2	99.9052	0.40811	#N/A	#N/A	#N/A	#N/A	#N/A	d__Bacteria;p__Proteobacteria;c__Gammaproteobacteria;o__Burkholderiales;f__Burkholderiaceae;g__Alcaligenes;s__Alcaligenes faecalis
GCF_900636925.1	100	0	#N/A	#N/A	#N/A	#N/A	#N/A	d__Bacteria;p__Proteobacteria;c__Gammaproteobacteria;o__Burkholderiales;f__Burkholderiaceae;g__Bordetella;s__Bordetella pertussis
GCF_004008295.1	100	0	#N/A	#N/A	#N/A	#N/A	#N/A	d__Bacteria;p__Proteobacteria;c__Gammaproteobacteria;o__Burkholderiales;f__Burkholderiaceae;g__Bordetella;s__Bordetella pertussis
GCF_004008975.1	100	0.46729	#N/A	#N/A	#N/A	#N/A	#N/A	d__Bacteria;p__Proteobacteria;c__Gammaproteobacteria;o__Burkholderiales;f__Burkholderiaceae;g__Bordetella;s__Bordetella pertussis
GCF_900156265.1	99.5025	0.248756	#N/A	#N/A	Autoinducer 2-binding protein LsrB|Autoinducer 2-binding protein LsrB	#N/A	#N/A	d__Bacteria;p__Proteobacteria;c__Alphaproteobacteria;o__Acetobacterales;f__Acetobacteraceae;g__Acidiphilium;s__Acidiphilium rubrum
GCF_015326295.1	99.8768	0	#N/A	#N/A	Autoinducer 2-binding protein LsrB|Autoinducer 2-binding protein LsrB|Autoinducer 2-binding protein LsrB|Autoinducer 2-binding protein LsrB	#N/A	#N/A	d__Bacteria;p__Proteobacteria;c__Alphaproteobacteria;o__Rhizobiales_A;f__Rhizobiaceae_A;g__Ochrobactrum;s__Ochrobactrum anthropi
GCF_016890085.1	98.9316	0.452489	#N/A	Adaptive-response sensory-kinase SasA|Adaptive-response sensory-kinase SasA|Adaptive-response sensory-kinase SasA	#N/A	#N/A	#N/A	d__Bacteria;p__Proteobacteria;c__Gammaproteobacteria;o__Burkholderiales;f__Chromobacteriaceae;g__Chromobacterium;s__Chromobacterium violaceum
GCF_900451195.1	98.2906	2.5641	S-ribosylhomocysteine lyase	hypothetical protein|hypothetical protein|hypothetical protein|hypothetical protein	#N/A	#N/A	#N/A	d__Bacteria;p__Proteobacteria;c__Gammaproteobacteria;o__Burkholderiales;f__Chitinibacteraceae;g__Iodobacter;s__Iodobacter fluviatilis
GCF_900187105.1	95.8828	0.564334	S-ribosylhomocysteine lyase	#N/A	#N/A	#N/A	#N/A	d__Bacteria;p__Proteobacteria;c__Gammaproteobacteria;o__Burkholderiales;f__Neisseriaceae;g__Eikenella;s__Eikenella corrodens
GCF_003812345.1	99.9008	0.311147	S-ribosylhomocysteine lyase	#N/A	Autoinducer 2-binding protein LsrB|Autoinducer 2-binding protein LsrB	#N/A	putative diguanylate cyclase Dgc	d__Bacteria;p__Proteobacteria;c__Gammaproteobacteria;o__Enterobacterales;f__Enterobacteriaceae;g__Citrobacter;s__Citrobacter freundii
GCF_007632255.1	99.2971	0.334821	S-ribosylhomocysteine lyase	#N/A	Autoinducer 2-binding protein LsrB	#N/A	putative diguanylate cyclase Dgc	d__Bacteria;p__Proteobacteria;c__Gammaproteobacteria;o__Enterobacterales;f__Enterobacteriaceae;g__Klebsiella;s__Klebsiella aerogenes
GCF_019048385.1	99.9189	0.437158	S-ribosylhomocysteine lyase	#N/A	#N/A	#N/A	#N/A	d__Bacteria;p__Proteobacteria;c__Gammaproteobacteria;o__Enterobacterales;f__Enterobacteriaceae;g__Pantoea;s__Pantoea agglomerans
GCF_000770155.1	99.2187	0.198187	S-ribosylhomocysteine lyase	Methyl-accepting chemotaxis protein PctA	Autoinducer 2-binding protein LsrB	#N/A	#N/A	d__Bacteria;p__Proteobacteria;c__Gammaproteobacteria;o__Enterobacterales;f__Enterobacteriaceae;g__Enterobacter;s__Enterobacter cloacae
GCF_013488025.1	99.9748	0.218579	S-ribosylhomocysteine lyase	Methyl-accepting chemotaxis protein McpC	#N/A	#N/A	putative diguanylate cyclase Dgc	d__Bacteria;p__Proteobacteria;c__Gammaproteobacteria;o__Enterobacterales;f__Enterobacteriaceae;g__Pectobacterium;s__Pectobacterium carotovorum
GCF_013892435.1	99.8413	0.849986	S-ribosylhomocysteine lyase	#N/A	Autoinducer 2-binding protein LsrB	#N/A	putative diguanylate cyclase Dgc	d__Bacteria;p__Proteobacteria;c__Gammaproteobacteria;o__Enterobacterales;f__Enterobacteriaceae;g__Escherichia;s__Escherichia fergusonii
GCF_008064855.1	98.6947	0.87155	S-ribosylhomocysteine lyase	#N/A	Autoinducer 2-binding protein LsrB|Autoinducer 2-binding protein LsrB	#N/A	#N/A	d__Bacteria;p__Proteobacteria;c__Gammaproteobacteria;o__Enterobacterales;f__Enterobacteriaceae;g__Atlantibacter;s__Atlantibacter hermannii
GCF_902164725.1	97.3467	0.543155	S-ribosylhomocysteine lyase	hypothetical protein	Autoinducer 2-binding protein LsrB|Autoinducer 2-binding protein LsrB	#N/A	#N/A	d__Bacteria;p__Proteobacteria;c__Gammaproteobacteria;o__Enterobacterales;f__Enterobacteriaceae;g__Pseudescherichia;s__Pseudescherichia vulneris
GCF_011617105.1	100	0.280303	S-ribosylhomocysteine lyase	Methyl-accepting chemotaxis protein McpC|Methyl-accepting chemotaxis protein McpC|Methyl-accepting chemotaxis protein McpC	#N/A	#N/A	putative diguanylate cyclase Dgc	d__Bacteria;p__Proteobacteria;c__Gammaproteobacteria;o__Enterobacterales;f__Enterobacteriaceae;g__Hafnia;s__Hafnia alvei
GCF_003812925.1	99.0634	0.0372024	S-ribosylhomocysteine lyase	#N/A	Autoinducer 2-binding protein LsrB|Autoinducer 2-binding protein LsrB	#N/A	putative diguanylate cyclase Dgc	d__Bacteria;p__Proteobacteria;c__Gammaproteobacteria;o__Enterobacterales;f__Enterobacteriaceae;g__Klebsiella;s__Klebsiella oxytoca
GCF_012029655.1	99.4562	0.733418	S-ribosylhomocysteine lyase	#N/A	Autoinducer 2-binding protein LsrB|Autoinducer 2-binding protein LsrB	#N/A	#N/A	d__Bacteria;p__Proteobacteria;c__Gammaproteobacteria;o__Enterobacterales;f__Enterobacteriaceae;g__Klebsiella;s__Klebsiella terrigena
GCF_902387845.1	99.7283	0	S-ribosylhomocysteine lyase	#N/A	Autoinducer 2-binding protein LsrB|Autoinducer 2-binding protein LsrB	#N/A	#N/A	d__Bacteria;p__Proteobacteria;c__Gammaproteobacteria;o__Enterobacterales;f__Enterobacteriaceae;g__Morganella;s__Morganella morganii
GCF_000754995.1	100	0	S-ribosylhomocysteine lyase	#N/A	#N/A	#N/A	#N/A	d__Bacteria;p__Proteobacteria;c__Gammaproteobacteria;o__Enterobacterales;f__Enterobacteriaceae;g__Proteus;s__Proteus vulgaris
GCF_003204135.1	100	1.62162	S-ribosylhomocysteine lyase	#N/A	Autoinducer 2-binding protein LsrB	#N/A	#N/A	d__Bacteria;p__Proteobacteria;c__Gammaproteobacteria;o__Enterobacterales;f__Enterobacteriaceae;g__Providencia;s__Providencia rettgeri
GCF_006349075.1	100	0.540541	S-ribosylhomocysteine lyase	#N/A	#N/A	#N/A	#N/A	d__Bacteria;p__Proteobacteria;c__Gammaproteobacteria;o__Enterobacterales;f__Enterobacteriaceae;g__Providencia;s__Providencia stuartii_A
GCF_008364325.2	99.3634	0.446429	S-ribosylhomocysteine lyase	#N/A	Autoinducer 2-binding protein LsrB	#N/A	#N/A	d__Bacteria;p__Proteobacteria;c__Gammaproteobacteria;o__Enterobacterales;f__Enterobacteriaceae;g__Serratia;s__Serratia liquefaciens
GCF_003516165.1	98.7656	0	S-ribosylhomocysteine lyase	#N/A	Autoinducer 2-binding protein LsrB|Autoinducer 2-binding protein LsrB	#N/A	#N/A	d__Bacteria;p__Proteobacteria;c__Gammaproteobacteria;o__Enterobacterales;f__Enterobacteriaceae;g__Serratia;s__Serratia nematodiphila
GCF_002206385.2	99.3469	2.26521	S-ribosylhomocysteine lyase	#N/A	Autoinducer 2-binding protein LsrB	#N/A	#N/A	d__Bacteria;p__Proteobacteria;c__Gammaproteobacteria;o__Enterobacterales;f__Enterobacteriaceae;g__Serratia_F;s__Serratia_F odorifera
GCF_001905915.1	99.2937	0.353731	S-ribosylhomocysteine lyase	#N/A	Autoinducer 2-binding protein LsrB|Autoinducer 2-binding protein LsrB	#N/A	#N/A	d__Bacteria;p__Proteobacteria;c__Gammaproteobacteria;o__Enterobacterales;f__Enterobacteriaceae;g__Escherichia;s__Escherichia coli
GCF_001932995.2	98.4788	0.111607	S-ribosylhomocysteine lyase	#N/A	Autoinducer 2-binding protein LsrB	#N/A	putative diguanylate cyclase Dgc|putative diguanylate cyclase Dgc	d__Bacteria;p__Proteobacteria;c__Gammaproteobacteria;o__Enterobacterales;f__Enterobacteriaceae;g__Escherichia;s__Escherichia coli
GCF_013374815.1	99.9142	0.638066	S-ribosylhomocysteine lyase	#N/A	Autoinducer 2-binding protein LsrB|Autoinducer 2-binding protein LsrB	#N/A	putative diguanylate cyclase Dgc	d__Bacteria;p__Proteobacteria;c__Gammaproteobacteria;o__Enterobacterales;f__Enterobacteriaceae;g__Escherichia;s__Escherichia coli
GCF_014295015.1	100	0	S-ribosylhomocysteine lyase	#N/A	#N/A	#N/A	#N/A	d__Bacteria;p__Proteobacteria;c__Gammaproteobacteria;o__Enterobacterales;f__Enterobacteriaceae;g__Xenorhabdus;s__Xenorhabdus nematophila
GCF_001160345.1	100	0.191257	S-ribosylhomocysteine lyase	Methyl-accepting chemotaxis protein McpC	Autoinducer 2-binding protein LsrB|Autoinducer 2-binding protein LsrB|Autoinducer 2-binding protein LsrB	#N/A	#N/A	d__Bacteria;p__Proteobacteria;c__Gammaproteobacteria;o__Enterobacterales;f__Enterobacteriaceae;g__Yersinia;s__Yersinia enterocolitica
GCF_009730055.1	100	0.0577674	S-ribosylhomocysteine lyase	Methyl-accepting chemotaxis protein McpC	Autoinducer 2-binding protein LsrB|Autoinducer 2-binding protein LsrB|Autoinducer 2-binding protein LsrB|Autoinducer 2-binding protein LsrB	#N/A	#N/A	d__Bacteria;p__Proteobacteria;c__Gammaproteobacteria;o__Enterobacterales;f__Enterobacteriaceae;g__Yersinia;s__Yersinia intermedia
GCF_020531725.1	100	0	S-ribosylhomocysteine lyase	Adaptive-response sensory-kinase SasA	Autoinducer 2-binding protein LsrB|Autoinducer 2-binding protein LsrB|Autoinducer 2-binding protein LsrB	#N/A	#N/A	d__Bacteria;p__Proteobacteria;c__Gammaproteobacteria;o__Enterobacterales;f__Enterobacteriaceae;g__Yersinia;s__Yersinia bercovieri
GCF_002504285.1	99.4713	0.280303	S-ribosylhomocysteine lyase	hypothetical protein	Autoinducer 2-binding protein LsrB	#N/A	#N/A	d__Bacteria;p__Proteobacteria;c__Gammaproteobacteria;o__Enterobacterales;f__Enterobacteriaceae;g__Edwardsiella;s__Edwardsiella tarda
GCF_004768525.1	100	0.540541	S-ribosylhomocysteine lyase	#N/A	#N/A	#N/A	#N/A	d__Bacteria;p__Proteobacteria;c__Gammaproteobacteria;o__Enterobacterales;f__Enterobacteriaceae;g__Arsenophonus;s__Arsenophonus nasoniae
GCF_017310215.1	98.8359	0	S-ribosylhomocysteine lyase	Adaptive-response sensory-kinase SasA|Adaptive-response sensory-kinase SasA	#N/A	#N/A	#N/A	d__Bacteria;p__Proteobacteria;c__Gammaproteobacteria;o__Enterobacterales;f__Aeromonadaceae;g__Aeromonas;s__Aeromonas hydrophila
GCF_012931585.1	98.5622	0	S-ribosylhomocysteine lyase	Methyl-accepting chemotaxis protein McpC|Methyl-accepting chemotaxis protein McpC	#N/A	#N/A	#N/A	d__Bacteria;p__Proteobacteria;c__Gammaproteobacteria;o__Enterobacterales;f__Aeromonadaceae;g__Aeromonas;s__Aeromonas salmonicida
GCF_000820145.1	98.7772	0	S-ribosylhomocysteine lyase	Methyl-accepting chemotaxis protein PctA	#N/A	#N/A	#N/A	d__Bacteria;p__Proteobacteria;c__Gammaproteobacteria;o__Enterobacterales;f__Aeromonadaceae;g__Aeromonas;s__Aeromonas sobria
GCF_014169735.1	97.9243	0	S-ribosylhomocysteine lyase	Methyl-accepting chemotaxis protein McpC|Methyl-accepting chemotaxis protein McpC	#N/A	#N/A	#N/A	d__Bacteria;p__Proteobacteria;c__Gammaproteobacteria;o__Enterobacterales;f__Aeromonadaceae;g__Aeromonas;s__Aeromonas caviae
GCF_000819865.1	98.5622	0	S-ribosylhomocysteine lyase	Methyl-accepting chemotaxis protein PctA	#N/A	#N/A	#N/A	d__Bacteria;p__Proteobacteria;c__Gammaproteobacteria;o__Enterobacterales;f__Aeromonadaceae;g__Aeromonas;s__Aeromonas eucrenophila
GCF_016127195.1	99.2346	0.292398	S-ribosylhomocysteine lyase	Adaptive-response sensory-kinase SasA|Adaptive-response sensory-kinase SasA|Adaptive-response sensory-kinase SasA	#N/A	#N/A	#N/A	d__Bacteria;p__Proteobacteria;c__Gammaproteobacteria;o__Enterobacterales;f__Aeromonadaceae;g__Aeromonas;s__Aeromonas jandaei
GCF_020423125.1	98.5966	0.292398	S-ribosylhomocysteine lyase	Adaptive-response sensory-kinase SasA|Adaptive-response sensory-kinase SasA	#N/A	#N/A	#N/A	d__Bacteria;p__Proteobacteria;c__Gammaproteobacteria;o__Enterobacterales;f__Aeromonadaceae;g__Aeromonas;s__Aeromonas media
GCF_001481395.1	99.5774	0	S-ribosylhomocysteine lyase	Methyl-accepting chemotaxis protein McpC|Methyl-accepting chemotaxis protein McpC|Methyl-accepting chemotaxis protein McpC|Methyl-accepting chemotaxis protein McpC|Methyl-accepting chemotaxis protein McpC	#N/A	#N/A	#N/A	d__Bacteria;p__Proteobacteria;c__Gammaproteobacteria;o__Enterobacterales;f__Aeromonadaceae;g__Aeromonas;s__Aeromonas schubertii
GCF_008693705.1	98.9766	0	S-ribosylhomocysteine lyase	Methyl-accepting chemotaxis protein McpC|Methyl-accepting chemotaxis protein McpC|Methyl-accepting chemotaxis protein McpC	#N/A	#N/A	#N/A	d__Bacteria;p__Proteobacteria;c__Gammaproteobacteria;o__Enterobacterales;f__Aeromonadaceae;g__Aeromonas;s__Aeromonas veronii
GCF_016026615.1	98.5966	0	S-ribosylhomocysteine lyase	Adaptive-response sensory-kinase SasA|Adaptive-response sensory-kinase SasA	#N/A	#N/A	#N/A	d__Bacteria;p__Proteobacteria;c__Gammaproteobacteria;o__Enterobacterales;f__Aeromonadaceae;g__Aeromonas;s__Aeromonas allosaccharophila
GCF_002954725.1	97.6685	0.403331	S-ribosylhomocysteine lyase	#N/A	#N/A	#N/A	#N/A	d__Bacteria;p__Proteobacteria;c__Gammaproteobacteria;o__Enterobacterales;f__Vibrionaceae;g__Photobacterium;s__Photobacterium phosphoreum
GCF_003026895.1	100	0.532787	S-ribosylhomocysteine lyase	hypothetical protein|hypothetical protein	#N/A	#N/A	#N/A	d__Bacteria;p__Proteobacteria;c__Gammaproteobacteria;o__Enterobacterales;f__Vibrionaceae;g__Photobacterium;s__Photobacterium angustum
GCF_001471275.2	100	0.27248	S-ribosylhomocysteine lyase	Methyl-accepting chemotaxis protein McpC	#N/A	Autoinducer 2-binding periplasmic protein LuxP	#N/A	d__Bacteria;p__Proteobacteria;c__Gammaproteobacteria;o__Enterobacterales;f__Vibrionaceae;g__Vibrio;s__Vibrio alginolyticus
GCF_008369605.1	99.9774	0.0609756	S-ribosylhomocysteine lyase	Methyl-accepting chemotaxis protein McpC|Methyl-accepting chemotaxis protein McpC	#N/A	Autoinducer 2-binding periplasmic protein LuxP	#N/A	d__Bacteria;p__Proteobacteria;c__Gammaproteobacteria;o__Enterobacterales;f__Vibrionaceae;g__Vibrio;s__Vibrio cholerae
GCF_021366275.1	99.9317	0.409836	S-ribosylhomocysteine lyase	Adaptive-response sensory-kinase SasA|Adaptive-response sensory-kinase SasA	#N/A	Autoinducer 2-binding periplasmic protein LuxP	#N/A	d__Bacteria;p__Proteobacteria;c__Gammaproteobacteria;o__Enterobacterales;f__Vibrionaceae;g__Aliivibrio;s__Aliivibrio fischeri
GCF_000770115.1	100	0.256909	S-ribosylhomocysteine lyase	Methyl-accepting chemotaxis protein PctA	#N/A	Autoinducer 2-binding periplasmic protein LuxP	#N/A	d__Bacteria;p__Proteobacteria;c__Gammaproteobacteria;o__Enterobacterales;f__Vibrionaceae;g__Vibrio;s__Vibrio harveyi
GCF_002204915.1	100	0.145322	S-ribosylhomocysteine lyase	Methyl-accepting chemotaxis protein McpC|Methyl-accepting chemotaxis protein McpC|Methyl-accepting chemotaxis protein McpC|Methyl-accepting chemotaxis protein McpC	#N/A	Autoinducer 2-binding periplasmic protein LuxP	#N/A	d__Bacteria;p__Proteobacteria;c__Gammaproteobacteria;o__Enterobacterales;f__Vibrionaceae;g__Vibrio;s__Vibrio vulnificus
GCF_001558255.2	100	0	#N/A	#N/A	Autoinducer 2-binding protein LsrB	#N/A	#N/A	d__Bacteria;p__Proteobacteria;c__Gammaproteobacteria;o__Enterobacterales;f__Vibrionaceae;g__Enterovibrio;s__Enterovibrio hollisae
GCF_900460255.1	98.6364	1.96882	S-ribosylhomocysteine lyase	hypothetical protein|hypothetical protein	Autoinducer 2-binding protein LsrB	#N/A	#N/A	d__Bacteria;p__Proteobacteria;c__Gammaproteobacteria;o__Enterobacterales;f__Vibrionaceae;g__Vibrio;s__Vibrio cincinnatiensis
GCF_001558415.2	99.9311	0.914212	S-ribosylhomocysteine lyase	Methyl-accepting chemotaxis protein McpC	#N/A	Autoinducer 2-binding periplasmic protein LuxP	#N/A	d__Bacteria;p__Proteobacteria;c__Gammaproteobacteria;o__Enterobacterales;f__Vibrionaceae;g__Vibrio;s__Vibrio fluvialis
GCF_002906475.1	100	0.227066	S-ribosylhomocysteine lyase	hypothetical protein	#N/A	Autoinducer 2-binding periplasmic protein LuxP	#N/A	d__Bacteria;p__Proteobacteria;c__Gammaproteobacteria;o__Enterobacterales;f__Vibrionaceae;g__Vibrio;s__Vibrio campbellii
GCF_002892925.1	99.6556	2.71262	S-ribosylhomocysteine lyase	hypothetical protein	#N/A	Autoinducer 2-binding periplasmic protein LuxP	#N/A	d__Bacteria;p__Proteobacteria;c__Gammaproteobacteria;o__Enterobacterales;f__Vibrionaceae;g__Vibrio;s__Vibrio diazotrophicus
GCF_002196515.1	94.7696	3.02626	S-ribosylhomocysteine lyase	Methyl-accepting chemotaxis protein McpC	#N/A	Autoinducer 2-binding periplasmic protein LuxP	#N/A	d__Bacteria;p__Proteobacteria;c__Gammaproteobacteria;o__Enterobacterales;f__Vibrionaceae;g__Vibrio;s__Vibrio gazogenes_A
GCF_001691055.1	99.8634	0.455373	S-ribosylhomocysteine lyase	Methyl-accepting chemotaxis protein McpC|Methyl-accepting chemotaxis protein McpC	#N/A	Autoinducer 2-binding periplasmic protein LuxP	#N/A	d__Bacteria;p__Proteobacteria;c__Gammaproteobacteria;o__Enterobacterales;f__Vibrionaceae;g__Aliivibrio;s__Aliivibrio salmonicida_A
GCF_013364395.1	99.9082	2.283	S-ribosylhomocysteine lyase	Methyl-accepting chemotaxis protein McpC	Autoinducer 2-binding protein LsrB	Autoinducer 2-binding periplasmic protein LuxP	#N/A	d__Bacteria;p__Proteobacteria;c__Gammaproteobacteria;o__Enterobacterales;f__Vibrionaceae;g__Vibrio;s__Vibrio mediterranei
GCF_020991025.1	100	0.564972	S-ribosylhomocysteine lyase	Adaptive-response sensory-kinase SasA|Adaptive-response sensory-kinase SasA	#N/A	#N/A	#N/A	d__Bacteria;p__Proteobacteria;c__Gammaproteobacteria;o__Enterobacterales;f__Enterobacteriaceae;g__Plesiomonas;s__Plesiomonas shigelloides
GCF_021309015.1	99.8864	0	S-ribosylhomocysteine lyase	#N/A	Autoinducer 2-binding protein LsrB	#N/A	#N/A	d__Bacteria;p__Proteobacteria;c__Gammaproteobacteria;o__Enterobacterales;f__Pasteurellaceae;g__Aggregatibacter;s__Aggregatibacter actinomycetemcomitans
GCF_900638445.1	99.8106	0	S-ribosylhomocysteine lyase	#N/A	#N/A	#N/A	#N/A	d__Bacteria;p__Proteobacteria;c__Gammaproteobacteria;o__Enterobacterales;f__Pasteurellaceae;g__Actinobacillus;s__Actinobacillus lignieresii
GCF_900444945.1	99.8864	1.02273	S-ribosylhomocysteine lyase	#N/A	#N/A	#N/A	#N/A	d__Bacteria;p__Proteobacteria;c__Gammaproteobacteria;o__Enterobacterales;f__Pasteurellaceae;g__Actinobacillus;s__Actinobacillus lignieresii
GCF_900460625.1	99.0909	0.681818	S-ribosylhomocysteine lyase	#N/A	Autoinducer 2-binding protein LsrB|Autoinducer 2-binding protein LsrB	#N/A	#N/A	d__Bacteria;p__Proteobacteria;c__Gammaproteobacteria;o__Enterobacterales;f__Pasteurellaceae;g__Actinobacillus_B;s__Actinobacillus_B seminis
GCF_900445015.1	99.5833	0.909091	S-ribosylhomocysteine lyase	#N/A	#N/A	#N/A	#N/A	d__Bacteria;p__Proteobacteria;c__Gammaproteobacteria;o__Enterobacterales;f__Pasteurellaceae;g__Actinobacillus;s__Actinobacillus ureae
GCF_900477945.1	99.6591	0.0568182	S-ribosylhomocysteine lyase	#N/A	#N/A	#N/A	#N/A	d__Bacteria;p__Proteobacteria;c__Gammaproteobacteria;o__Enterobacterales;f__Pasteurellaceae;g__Haemophilus;s__Haemophilus haemolyticus
GCF_004802225.1	99.6718	0	S-ribosylhomocysteine lyase	#N/A	#N/A	#N/A	#N/A	d__Bacteria;p__Proteobacteria;c__Gammaproteobacteria;o__Enterobacterales;f__Pasteurellaceae;g__Haemophilus;s__Haemophilus influenzae
GCF_011765605.1	99.6591	0.431818	S-ribosylhomocysteine lyase	#N/A	#N/A	#N/A	#N/A	d__Bacteria;p__Proteobacteria;c__Gammaproteobacteria;o__Enterobacterales;f__Pasteurellaceae;g__Avibacterium;s__Avibacterium paragallinarum
GCF_001647695.1	99.8288	0	S-ribosylhomocysteine lyase	#N/A	#N/A	#N/A	#N/A	d__Bacteria;p__Proteobacteria;c__Gammaproteobacteria;o__Enterobacterales;f__Pasteurellaceae;g__Haemophilus_B;s__Haemophilus_B ducreyi
GCF_002162215.1	99.9542	0	S-ribosylhomocysteine lyase	#N/A	Autoinducer 2-binding protein LsrB|Autoinducer 2-binding protein LsrB	#N/A	#N/A	d__Bacteria;p__Proteobacteria;c__Gammaproteobacteria;o__Enterobacterales;f__Pasteurellaceae;g__Histophilus;s__Histophilus somni
GCF_900450725.1	99.4318	0.80303	S-ribosylhomocysteine lyase	#N/A	#N/A	#N/A	#N/A	d__Bacteria;p__Proteobacteria;c__Gammaproteobacteria;o__Enterobacterales;f__Pasteurellaceae;g__Canicola;s__Canicola haemoglobinophilus
GCF_002015115.1	98.1913	0.272727	S-ribosylhomocysteine lyase	#N/A	#N/A	#N/A	#N/A	d__Bacteria;p__Proteobacteria;c__Gammaproteobacteria;o__Enterobacterales;f__Pasteurellaceae;g__Haemophilus_E;s__Haemophilus_E paracuniculus
GCF_016889385.1	99.4318	0.30303	S-ribosylhomocysteine lyase	#N/A	#N/A	#N/A	#N/A	d__Bacteria;p__Proteobacteria;c__Gammaproteobacteria;o__Enterobacterales;f__Pasteurellaceae;g__Haemophilus_A;s__Haemophilus_A parahaemolyticus
GCF_900451065.1	99.4318	0.340909	S-ribosylhomocysteine lyase	#N/A	#N/A	#N/A	#N/A	d__Bacteria;p__Proteobacteria;c__Gammaproteobacteria;o__Enterobacterales;f__Pasteurellaceae;g__Haemophilus_A;s__Haemophilus_A paraphrohaemolyticus
GCF_017352235.1	99.5814	0.513699	S-ribosylhomocysteine lyase	#N/A	#N/A	#N/A	#N/A	d__Bacteria;p__Proteobacteria;c__Gammaproteobacteria;o__Enterobacterales;f__Pasteurellaceae;g__Glaesserella;s__Glaesserella parasuis
GCF_000772365.1	99.435	0	S-ribosylhomocysteine lyase	#N/A	#N/A	#N/A	#N/A	d__Bacteria;p__Proteobacteria;c__Gammaproteobacteria;o__Enterobacterales;f__Pasteurellaceae;g__Gallibacterium;s__Gallibacterium anatis
GCF_900454535.1	99.8864	1.45455	S-ribosylhomocysteine lyase	#N/A	Autoinducer 2-binding protein LsrB	#N/A	#N/A	d__Bacteria;p__Proteobacteria;c__Gammaproteobacteria;o__Enterobacterales;f__Pasteurellaceae;g__Avibacterium;s__Avibacterium avium
GCF_020810675.1	99.7727	0.0568182	S-ribosylhomocysteine lyase	#N/A	Autoinducer 2-binding protein LsrB	#N/A	#N/A	d__Bacteria;p__Proteobacteria;c__Gammaproteobacteria;o__Enterobacterales;f__Pasteurellaceae;g__Pasteurella;s__Pasteurella canis
GCF_900186835.1	99.5455	0.0206612	S-ribosylhomocysteine lyase	#N/A	#N/A	#N/A	#N/A	d__Bacteria;p__Proteobacteria;c__Gammaproteobacteria;o__Enterobacterales;f__Pasteurellaceae;g__Pasteurella;s__Pasteurella dagmatis
GCF_004362535.1	99.8864	1.34091	S-ribosylhomocysteine lyase	#N/A	#N/A	#N/A	#N/A	d__Bacteria;p__Proteobacteria;c__Gammaproteobacteria;o__Enterobacterales;f__Pasteurellaceae;g__Avibacterium;s__Avibacterium gallinarum
GCF_000730685.1	99.6591	1.47727	S-ribosylhomocysteine lyase	#N/A	#N/A	#N/A	#N/A	d__Bacteria;p__Proteobacteria;c__Gammaproteobacteria;o__Enterobacterales;f__Pasteurellaceae;g__Rodentibacter;s__Rodentibacter pneumotropicus
GCF_900454705.1	99.7175	0.282486	S-ribosylhomocysteine lyase	#N/A	Autoinducer 2-binding protein LsrB	#N/A	#N/A	d__Bacteria;p__Proteobacteria;c__Gammaproteobacteria;o__Enterobacterales;f__Pasteurellaceae;g__Chelonobacter;s__Chelonobacter testudinis
GCF_900635775.1	99.6591	1	S-ribosylhomocysteine lyase	#N/A	Autoinducer 2-binding protein LsrB	#N/A	#N/A	d__Bacteria;p__Proteobacteria;c__Gammaproteobacteria;o__Enterobacterales;f__Pasteurellaceae;g__Avibacterium;s__Avibacterium volantium
GCF_013460375.1	100	0	#N/A	#N/A	#N/A	#N/A	#N/A	d__Bacteria;p__Proteobacteria;c__Alphaproteobacteria;o__Rickettsiales;f__Anaplasmataceae;g__Ehrlichia;s__Ehrlichia ruminantium
GCF_009936175.1	99.0984	0.102459	#N/A	#N/A	#N/A	#N/A	#N/A	d__Bacteria;p__Proteobacteria;c__Alphaproteobacteria;o__Rhizobiales_A;f__Rhizobiaceae_A;g__Bartonella;s__Bartonella quintana
GCF_900638615.1	100	0	#N/A	#N/A	#N/A	#N/A	#N/A	d__Bacteria;p__Proteobacteria;c__Alphaproteobacteria;o__Rhizobiales_A;f__Rhizobiaceae_A;g__Bartonella;s__Bartonella elizabethae
GCF_016889925.1	99.1636	1.0223	#N/A	#N/A	#N/A	#N/A	#N/A	d__Bacteria;p__Bacteroidota;c__Bacteroidia;o__Bacteroidales;f__Bacteroidaceae;g__Bacteroides;s__Bacteroides fragilis
GCF_014131755.1	99.4606	0.404531	#N/A	#N/A	#N/A	#N/A	#N/A	d__Bacteria;p__Bacteroidota;c__Bacteroidia;o__Bacteroidales;f__Bacteroidaceae;g__Bacteroides;s__Bacteroides thetaiotaomicron
GCF_020885855.1	99.2453	0.377358	S-ribosylhomocysteine lyase	#N/A	#N/A	#N/A	#N/A	d__Bacteria;p__Bacteroidota;c__Bacteroidia;o__Bacteroidales;f__Bacteroidaceae;g__Phocaeicola;s__Phocaeicola vulgatus
GCF_012273055.1	99.6154	1.02564	#N/A	#N/A	#N/A	#N/A	#N/A	d__Bacteria;p__Bacteroidota;c__Bacteroidia;o__Bacteroidales;f__Tannerellaceae;g__Parabacteroides;s__Parabacteroides distasonis
GCF_001190745.1	97.3432	1.29151	S-ribosylhomocysteine lyase	#N/A	#N/A	#N/A	#N/A	d__Bacteria;p__Campylobacterota;c__Campylobacteria;o__Campylobacterales;f__Campylobacteraceae;g__Campylobacter_B;s__Campylobacter_B gracilis
GCF_018389405.1	99.6296	0.123457	S-ribosylhomocysteine lyase	#N/A	#N/A	#N/A	#N/A	d__Bacteria;p__Bacteroidota;c__Bacteroidia;o__Bacteroidales;f__Bacteroidaceae;g__Prevotella;s__Prevotella ruminicola
GCF_002127965.1	100	1.44231	#N/A	#N/A	#N/A	#N/A	#N/A	d__Bacteria;p__Proteobacteria;c__Gammaproteobacteria;o__Burkholderiales;f__Burkholderiaceae;g__Oxalobacter;s__Oxalobacter formigenes
GCF_903181465.1	100	1.1236	#N/A	#N/A	#N/A	#N/A	#N/A	d__Bacteria;p__Fusobacteriota;c__Fusobacteriia;o__Fusobacteriales;f__Fusobacteriaceae;g__Fusobacterium_A;s__Fusobacterium_A mortiferum
GCF_003312465.1	100	0	S-ribosylhomocysteine lyase	#N/A	#N/A	#N/A	#N/A	d__Bacteria;p__Firmicutes_A;c__Clostridia;o__Oscillospirales;f__Ruminococcaceae;g__Faecalibacterium;s__Faecalibacterium prausnitzii
GCF_900450765.1	100	1.1236	#N/A	#N/A	#N/A	#N/A	#N/A	d__Bacteria;p__Fusobacteriota;c__Fusobacteriia;o__Fusobacteriales;f__Fusobacteriaceae;g__Fusobacterium_A;s__Fusobacterium_A necrogenes
GCF_003019675.1	100	2.24719	#N/A	#N/A	#N/A	#N/A	#N/A	d__Bacteria;p__Fusobacteriota;c__Fusobacteriia;o__Fusobacteriales;f__Fusobacteriaceae;g__Fusobacterium_A;s__Fusobacterium_A ulcerans
GCF_014076555.1	99.789	1.42405	#N/A	Methyl-accepting chemotaxis protein McpC	#N/A	#N/A	#N/A	d__Bacteria;p__Firmicutes_C;c__Negativicutes;o__Selenomonadales;f__Selenomonadaceae;g__Pectinatus;s__Pectinatus frisingensis
GCF_900115655.1	100	1.55945	S-ribosylhomocysteine lyase|S-ribosylhomocysteine lyase	hypothetical protein	#N/A	#N/A	#N/A	d__Bacteria;p__Proteobacteria;c__Gammaproteobacteria;o__Enterobacterales;f__Succinivibrionaceae;g__Ruminobacter;s__Ruminobacter amylophilus
GCF_013371475.1	98.7097	2.58065	#N/A	#N/A	#N/A	Autoinducer 2-binding periplasmic protein LuxP	#N/A	d__Bacteria;p__Desulfobacterota;c__Desulfuromonadia;o__Desulfuromonadales;f__Desulfuromonadaceae;g__Desulfuromonas;s__Desulfuromonas acetoxidans
GCF_002009335.2	98.2258	1.93548	#N/A	#N/A	#N/A	#N/A	#N/A	d__Bacteria;p__Desulfobacterota;c__Desulfobacteria;o__Desulfobacterales;f__Desulfococcaceae;g__Desulfococcus;s__Desulfococcus multivorans
GCF_902373865.1	99.4083	0.591716	#N/A	#N/A	#N/A	#N/A	#N/A	d__Bacteria;p__Desulfobacterota_I;c__Desulfovibrionia;o__Desulfovibrionales;f__Desulfovibrionaceae;g__Desulfovibrio;s__Desulfovibrio piger
GCF_003006415.1	98.7831	0.598802	#N/A	#N/A	#N/A	#N/A	#N/A	d__Bacteria;p__Firmicutes_C;c__Negativicutes;o__Veillonellales;f__Megasphaeraceae;g__Megasphaera;s__Megasphaera elsdenii
GCF_900110145.1	99.8804	0.877193	#N/A	#N/A	#N/A	#N/A	#N/A	d__Bacteria;p__Proteobacteria;c__Gammaproteobacteria;o__Burkholderiales;f__Nitrosomonadaceae;g__Nitrosomonas;s__Nitrosomonas marina
GCF_013462805.1	98.3644	1.24224	#N/A	#N/A	#N/A	#N/A	#N/A	d__Bacteria;p__Proteobacteria;c__Gammaproteobacteria;o__Acidithiobacillales;f__Acidithiobacillaceae;g__Acidithiobacillus;s__Acidithiobacillus ferrooxidans
GCF_002028405.1	100	0	#N/A	#N/A	#N/A	#N/A	#N/A	d__Bacteria;p__Proteobacteria;c__Gammaproteobacteria;o__Burkholderiales;f__Burkholderiaceae;g__Thiomonas;s__Thiomonas intermedia
GCF_012790675.1	98.5043	1.95869	#N/A	#N/A	#N/A	#N/A	#N/A	d__Bacteria;p__Proteobacteria;c__Alphaproteobacteria;o__Rickettsiales;f__Anaplasmataceae;g__Anaplasma;s__Anaplasma platys
GCF_014107475.1	100	0	#N/A	#N/A	#N/A	#N/A	#N/A	d__Bacteria;p__Proteobacteria;c__Alphaproteobacteria;o__Rickettsiales;f__Anaplasmataceae;g__Wolbachia;s__Wolbachia pipientis_B
GCF_000691605.1	98.1231	0	#N/A	#N/A	#N/A	#N/A	#N/A	d__Bacteria;p__Bdellovibrionota;c__Bdellovibrionia;o__Bdellovibrionales;f__Bdellovibrionaceae;g__Bdellovibrio;s__Bdellovibrio bacteriovorus
GCF_006874605.1	92.4107	1.78571	#N/A	#N/A	#N/A	#N/A	#N/A	d__Bacteria;p__Bdellovibrionota;c__Bacteriovoracia;o__Bacteriovoracales;f__Bacteriovoracaceae;g__Bacteriovorax;s__Bacteriovorax stolpii
GCF_006378125.1	99.8705	0.796813	#N/A	Methyl-accepting chemotaxis protein McpC	Autoinducer 2-binding protein LsrB|Autoinducer 2-binding protein LsrB	#N/A	#N/A	d__Bacteria;p__Proteobacteria;c__Gammaproteobacteria;o__Burkholderiales;f__Burkholderiaceae;g__Herbaspirillum;s__Herbaspirillum seropedicae
GCF_001995095.2	100	3.14523	#N/A	Methyl-accepting chemotaxis protein McpC|Methyl-accepting chemotaxis protein McpC|Methyl-accepting chemotaxis protein McpC	#N/A	#N/A	#N/A	d__Bacteria;p__Proteobacteria;c__Gammaproteobacteria;o__Pseudomonadales;f__Halomonadaceae;g__Oceanospirillum;s__Oceanospirillum linum
GCF_900142775.1	99.2933	0.0799702	#N/A	#N/A	#N/A	#N/A	#N/A	d__Bacteria;p__Bacteroidota;c__Bacteroidia;o__Flavobacteriales;f__Flavobacteriaceae;g__Flavobacterium;s__Flavobacterium flevense
GCF_004104035.1	99.5437	0.400781	#N/A	#N/A	#N/A	#N/A	#N/A	d__Bacteria;p__Bacteroidota;c__Bacteroidia;o__Flavobacteriales;f__Flavobacteriaceae;g__Leeuwenhoekiella;s__Leeuwenhoekiella marinoflava
GCF_003254275.1	100	1.08696	#N/A	#N/A	#N/A	#N/A	#N/A	d__Bacteria;p__Bacteroidota;c__Bacteroidia;o__Bacteroidales;f__Marinilabiliaceae;g__Breznakibacter;s__Breznakibacter xylanolyticus
GCF_002217335.1	99.6466	1.61703	#N/A	#N/A	#N/A	#N/A	#N/A	d__Bacteria;p__Bacteroidota;c__Bacteroidia;o__Flavobacteriales;f__Flavobacteriaceae;g__Flavobacterium;s__Flavobacterium hydatis
GCF_014844295.1	99.6466	0	#N/A	#N/A	#N/A	#N/A	#N/A	d__Bacteria;p__Bacteroidota;c__Bacteroidia;o__Flavobacteriales;f__Flavobacteriaceae;g__Flavobacterium;s__Flavobacterium columnare
GCF_900113045.1	97.8788	3.84848	#N/A	#N/A	#N/A	#N/A	#N/A	d__Bacteria;p__Bacteroidota;c__Bacteroidia;o__Cytophagales;f__Bernardetiaceae;g__Thermoflexibacter;s__Thermoflexibacter ruber
GCF_900119105.1	99.8358	0.985222	#N/A	#N/A	#N/A	#N/A	#N/A	d__Bacteria;p__Bacteroidota;c__Bacteroidia;o__Chitinophagales;f__Chitinophagaceae;g__Chitinophaga;s__Chitinophaga sancti
GCF_900102835.1	99.8413	0.15873	#N/A	#N/A	#N/A	#N/A	#N/A	d__Bacteria;p__Bacteroidota;c__Bacteroidia;o__Sphingobacteriales;f__Sphingobacteriaceae;g__Sphingobacterium;s__Sphingobacterium mizutaii
GCF_900637795.1	100	0	#N/A	#N/A	#N/A	#N/A	#N/A	d__Bacteria;p__Bacteroidota;c__Bacteroidia;o__Flavobacteriales;f__Weeksellaceae;g__Weeksella;s__Weeksella virosa
GCF_900445655.1	100	0.245098	#N/A	#N/A	#N/A	#N/A	#N/A	d__Bacteria;p__Bacteroidota;c__Bacteroidia;o__Flavobacteriales;f__Weeksellaceae;g__Bergeyella;s__Bergeyella zoohelcum
GCF_002302415.1	100	0	S-ribosylhomocysteine lyase	#N/A	#N/A	#N/A	#N/A	d__Bacteria;p__Bacteroidota;c__Bacteroidia;o__Flavobacteriales;f__Flavobacteriaceae;g__Capnocytophaga;s__Capnocytophaga gingivalis
GCF_002302495.1	99.5238	0	S-ribosylhomocysteine lyase	#N/A	#N/A	#N/A	#N/A	d__Bacteria;p__Bacteroidota;c__Bacteroidia;o__Flavobacteriales;f__Flavobacteriaceae;g__Capnocytophaga;s__Capnocytophaga sputigena
GCF_900177665.1	100	0.892857	#N/A	#N/A	#N/A	#N/A	#N/A	d__Bacteria;p__Bacteroidota;c__Bacteroidia;o__Cytophagales;f__Cyclobacteriaceae;g__Marivirga;s__Marivirga sericea
GCF_900445155.1	99.6815	0.636943	#N/A	#N/A	#N/A	#N/A	#N/A	d__Bacteria;p__Proteobacteria;c__Alphaproteobacteria;o__Rhizobiales;f__Xanthobacteraceae;g__Afipia;s__Afipia felis
GCF_000715015.1	99.4767	0.769272	#N/A	#N/A	#N/A	#N/A	#N/A	d__Bacteria;p__Proteobacteria;c__Alphaproteobacteria;o__Sphingomonadales;f__Sphingomonadaceae;g__Erythrobacter;s__Erythrobacter longus
GCF_004343155.1	99.7701	0.229885	#N/A	#N/A	#N/A	#N/A	#N/A	d__Bacteria;p__Proteobacteria;c__Gammaproteobacteria;o__Chromatiales;f__Chromatiaceae;g__Marichromatium;s__Marichromatium gracile
GCF_002356555.2	96.4252	0.706714	#N/A	#N/A	#N/A	#N/A	#N/A	d__Bacteria;p__Proteobacteria;c__Gammaproteobacteria;o__Nitrococcales;f__Halorhodospiraceae;g__Halorhodospira;s__Halorhodospira halochloris
GCF_016584105.1	99.5977	0.574713	#N/A	#N/A	#N/A	#N/A	#N/A	d__Bacteria;p__Proteobacteria;c__Gammaproteobacteria;o__Ectothiorhodospirales;f__Ectothiorhodospiraceae;g__Ectothiorhodospira;s__Ectothiorhodospira shaposhnikovii
GCF_016583835.1	98.8391	0.700431	#N/A	#N/A	#N/A	#N/A	#N/A	d__Bacteria;p__Proteobacteria;c__Gammaproteobacteria;o__Chromatiales;f__Chromatiaceae;g__Thiococcus;s__Thiococcus pfennigii
GCF_900106925.1	99.9425	0.45977	#N/A	#N/A	#N/A	#N/A	#N/A	d__Bacteria;p__Proteobacteria;c__Gammaproteobacteria;o__Chromatiales;f__Chromatiaceae;g__Thiocapsa;s__Thiocapsa roseopersicina
GCF_009469755.1	100	0.631912	#N/A	Methyl-accepting chemotaxis protein McpC	#N/A	#N/A	#N/A	d__Bacteria;p__Proteobacteria;c__Gammaproteobacteria;o__Burkholderiales;f__Rhodocyclaceae;g__Rhodocyclus;s__Rhodocyclus tenuis
GCF_016653115.1	99.6051	0.343834	#N/A	#N/A	#N/A	#N/A	#N/A	d__Bacteria;p__Proteobacteria;c__Gammaproteobacteria;o__Burkholderiales;f__Rhodocyclaceae;g__Rhodocyclus;s__Rhodocyclus purpureus
GCF_002937115.1	99.005	0.580431	#N/A	#N/A	#N/A	#N/A	#N/A	d__Bacteria;p__Proteobacteria;c__Alphaproteobacteria;o__Acetobacterales;f__Acetobacteraceae;g__Rhodopila;s__Rhodopila globiformis
GCF_900187365.1	98.4326	1.72414	#N/A	#N/A	#N/A	#N/A	#N/A	d__Bacteria;p__Proteobacteria;c__Alphaproteobacteria;o__Rhizobiales;f__Beijerinckiaceae;g__Rhodoblastus;s__Rhodoblastus acidophilus
GCF_003071405.1	99.2323	0.378788	#N/A	#N/A	#N/A	#N/A	#N/A	d__Bacteria;p__Proteobacteria;c__Alphaproteobacteria;o__Rhodobacterales;f__Rhodobacteraceae;g__Fuscovulum;s__Fuscovulum blasticum
GCF_016584445.1	99.8874	0	#N/A	#N/A	#N/A	#N/A	#N/A	d__Bacteria;p__Proteobacteria;c__Alphaproteobacteria;o__Rhizobiales;f__Xanthobacteraceae;g__Rhodopseudomonas;s__Rhodopseudomonas palustris_F
GCF_001402875.1	96.6667	0.791139	#N/A	#N/A	#N/A	#N/A	#N/A	d__Bacteria;p__Proteobacteria;c__Alphaproteobacteria;o__Rhizobiales;f__Xanthobacteraceae;g__Blastochloris;s__Blastochloris viridis
GCF_900108475.1	99.5025	0.497512	#N/A	#N/A	#N/A	#N/A	#N/A	d__Bacteria;p__Proteobacteria;c__Alphaproteobacteria;o__Rhodospirillales;f__Magnetospirillaceae;g__Phaeospirillum;s__Phaeospirillum fulvum_A
GCF_016583645.1	100	6.30435	#N/A	#N/A	Autoinducer 2-binding protein LsrB	#N/A	#N/A	d__Bacteria;p__Proteobacteria;c__Alphaproteobacteria;o__Kiloniellales;f__Rhodovibrionaceae;g__Rhodovibrio;s__Rhodovibrio sodomensis
GCF_003968655.1	98.9071	0.546448	#N/A	#N/A	#N/A	#N/A	#N/A	d__Bacteria;p__Bacteroidota;c__Chlorobia;o__Chlorobiales;f__Chlorobiaceae;g__Chlorobium;s__Chlorobium phaeovibrioides
GCF_006265245.1	99.4505	0.274725	#N/A	#N/A	#N/A	#N/A	#N/A	d__Bacteria;p__Bacteroidota;c__Chlorobia;o__Chlorobiales;f__Chlorobiaceae;g__Prosthecochloris;s__Prosthecochloris vibrioformis
GCF_001663175.1	99.3629	0.341297	#N/A	#N/A	#N/A	#N/A	#N/A	d__Bacteria;p__Proteobacteria;c__Alphaproteobacteria;o__Sphingomonadales;f__Sphingomonadaceae;g__Erythrobacter;s__Erythrobacter neustonensis
GCF_900109785.1	99.0431	0.905673	#N/A	#N/A	#N/A	#N/A	#N/A	d__Bacteria;p__Proteobacteria;c__Gammaproteobacteria;o__Burkholderiales;f__Nitrosomonadaceae;g__Nitrosospira;s__Nitrosospira tenuis
GCF_009708955.1	98.8506	0	#N/A	#N/A	#N/A	#N/A	#N/A	d__Bacteria;p__Proteobacteria;c__Gammaproteobacteria;o__Piscirickettsiales;f__Piscirickettsiaceae;g__Piscirickettsia;s__Piscirickettsia salmonis
GCF_009913915.1	100	0	S-ribosylhomocysteine lyase	#N/A	#N/A	#N/A	#N/A	d__Bacteria;p__Firmicutes;c__Bacilli;o__Lactobacillales;f__Lactobacillaceae;g__Leuconostoc;s__Leuconostoc mesenteroides
GCF_007954605.1	99.4382	0.561798	S-ribosylhomocysteine lyase	#N/A	#N/A	#N/A	#N/A	d__Bacteria;p__Firmicutes;c__Bacilli;o__Lactobacillales;f__Lactobacillaceae;g__Leuconostoc;s__Leuconostoc lactis
GCF_002966535.1	98.1283	0	S-ribosylhomocysteine lyase	#N/A	#N/A	#N/A	#N/A	d__Bacteria;p__Firmicutes;c__Bacilli;o__Lactobacillales;f__Lactobacillaceae;g__Oenococcus;s__Oenococcus oeni
GCF_002386265.1	99.3865	0	S-ribosylhomocysteine lyase	#N/A	#N/A	#N/A	#N/A	d__Bacteria;p__Firmicutes;c__Bacilli;o__Lactobacillales;f__Lactobacillaceae;g__Weissella;s__Weissella paramesenteroides
GCF_004354645.1	99.3019	0.52356	S-ribosylhomocysteine lyase	#N/A	#N/A	#N/A	#N/A	d__Bacteria;p__Firmicutes;c__Bacilli;o__Lactobacillales;f__Lactobacillaceae;g__Leuconostoc_B;s__Leuconostoc_B fallax
GCF_007954525.1	99.4764	1.04712	S-ribosylhomocysteine lyase	#N/A	#N/A	#N/A	#N/A	d__Bacteria;p__Firmicutes;c__Bacilli;o__Lactobacillales;f__Lactobacillaceae;g__Leuconostoc;s__Leuconostoc carnosum
GCF_013127755.1	99.3827	0	S-ribosylhomocysteine lyase	#N/A	#N/A	#N/A	#N/A	d__Bacteria;p__Firmicutes;c__Bacilli;o__Lactobacillales;f__Lactobacillaceae;g__Pediococcus;s__Pediococcus acidilactici
GCF_016028695.1	99.3827	0	S-ribosylhomocysteine lyase	#N/A	#N/A	#N/A	#N/A	d__Bacteria;p__Firmicutes;c__Bacilli;o__Lactobacillales;f__Lactobacillaceae;g__Pediococcus;s__Pediococcus pentosaceus
GCF_016791605.1	99.6503	7.16783	#N/A	#N/A	#N/A	#N/A	#N/A	d__Bacteria;p__Firmicutes_A;c__Clostridia;o__Tissierellales;f__Peptoniphilaceae;g__Peptoniphilus;s__Peptoniphilus asaccharolyticus
GCF_002243135.1	99.0854	0.203252	S-ribosylhomocysteine lyase	#N/A	#N/A	#N/A	#N/A	d__Bacteria;p__Firmicutes_A;c__Clostridia;o__Tissierellales;f__Peptoniphilaceae;g__Finegoldia;s__Finegoldia magna
GCF_900454605.1	100	0	#N/A	#N/A	#N/A	#N/A	#N/A	d__Bacteria;p__Firmicutes_A;c__Clostridia;o__Peptostreptococcales;f__Peptostreptococcaceae;g__Peptostreptococcus;s__Peptostreptococcus anaerobius
GCF_902362755.1	98.3871	1.29032	S-ribosylhomocysteine lyase|S-ribosylhomocysteine lyase	#N/A	#N/A	#N/A	#N/A	d__Bacteria;p__Firmicutes_A;c__Clostridia;o__Clostridiales;f__Clostridiaceae;g__Clostridium_P;s__Clostridium_P ventriculi
GCF_019890915.1	98.7041	0.458716	#N/A	#N/A	#N/A	#N/A	#N/A	d__Bacteria;p__Actinobacteriota;c__Actinomycetia;o__Actinomycetales;f__Micrococcaceae;g__Micrococcus;s__Micrococcus luteus
GCF_006539885.1	99.3421	0.657895	S-ribosylhomocysteine lyase	#N/A	#N/A	#N/A	#N/A	d__Bacteria;p__Actinobacteriota;c__Actinomycetia;o__Actinomycetales;f__Micrococcaceae;g__Kocuria;s__Kocuria varians
GCF_900163825.1	98.1515	0.917431	#N/A	#N/A	#N/A	#N/A	#N/A	d__Bacteria;p__Actinobacteriota;c__Actinomycetia;o__Actinomycetales;f__Micrococcaceae;g__Micrococcus;s__Micrococcus lylae
GCF_000725405.1	100	0.540541	#N/A	#N/A	#N/A	#N/A	#N/A	d__Bacteria;p__Actinobacteriota;c__Actinomycetia;o__Actinomycetales;f__Dermatophilaceae;g__Dermacoccus;s__Dermacoccus nishinomiyaensis
GCF_004358895.1	98.6842	0	#N/A	#N/A	#N/A	#N/A	#N/A	d__Bacteria;p__Actinobacteriota;c__Actinomycetia;o__Actinomycetales;f__Micrococcaceae;g__Kocuria;s__Kocuria rosea
GCF_900452405.1	94.6847	0	#N/A	#N/A	#N/A	#N/A	#N/A	d__Bacteria;p__Actinobacteriota;c__Actinomycetia;o__Actinomycetales;f__Dermatophilaceae;g__Kytococcus;s__Kytococcus sedentarius
GCF_900458435.1	98.895	1.10497	S-ribosylhomocysteine lyase	#N/A	#N/A	#N/A	#N/A	d__Bacteria;p__Firmicutes;c__Bacilli;o__Staphylococcales;f__Staphylococcaceae;g__Staphylococcus;s__Staphylococcus carnosus
GCF_006094375.1	99.8127	0	S-ribosylhomocysteine lyase	#N/A	#N/A	#N/A	#N/A	d__Bacteria;p__Firmicutes;c__Bacilli;o__Staphylococcales;f__Staphylococcaceae;g__Staphylococcus;s__Staphylococcus epidermidis
GCF_001611955.1	99.3939	0	S-ribosylhomocysteine lyase	#N/A	#N/A	#N/A	#N/A	d__Bacteria;p__Firmicutes;c__Bacilli;o__Staphylococcales;f__Staphylococcaceae;g__Staphylococcus;s__Staphylococcus haemolyticus
GCF_000816085.1	99.4318	0.852273	S-ribosylhomocysteine lyase	#N/A	#N/A	#N/A	#N/A	d__Bacteria;p__Firmicutes;c__Bacilli;o__Staphylococcales;f__Staphylococcaceae;g__Staphylococcus;s__Staphylococcus hyicus
GCF_003579335.1	99.4475	0.690608	S-ribosylhomocysteine lyase	#N/A	#N/A	#N/A	#N/A	d__Bacteria;p__Firmicutes;c__Bacilli;o__Staphylococcales;f__Staphylococcaceae;g__Staphylococcus;s__Staphylococcus simulans
GCF_000709415.1	99.4444	0.833333	S-ribosylhomocysteine lyase	#N/A	#N/A	#N/A	#N/A	d__Bacteria;p__Firmicutes;c__Bacilli;o__Staphylococcales;f__Staphylococcaceae;g__Staphylococcus;s__Staphylococcus xylosus
GCF_003812505.1	99.4792	0.0236742	S-ribosylhomocysteine lyase	#N/A	#N/A	#N/A	#N/A	d__Bacteria;p__Firmicutes;c__Bacilli;o__Staphylococcales;f__Staphylococcaceae;g__Staphylococcus;s__Staphylococcus hominis
GCF_003571725.1	99.7325	0	S-ribosylhomocysteine lyase	#N/A	#N/A	#N/A	#N/A	d__Bacteria;p__Firmicutes;c__Bacilli;o__Staphylococcales;f__Staphylococcaceae;g__Staphylococcus;s__Staphylococcus warneri
GCF_020790155.1	99.4475	0.276243	S-ribosylhomocysteine lyase	#N/A	#N/A	#N/A	#N/A	d__Bacteria;p__Firmicutes;c__Bacilli;o__Staphylococcales;f__Staphylococcaceae;g__Staphylococcus;s__Staphylococcus gallinarum
GCF_900187005.1	98.8636	0	S-ribosylhomocysteine lyase	#N/A	#N/A	#N/A	#N/A	d__Bacteria;p__Firmicutes;c__Bacilli;o__Staphylococcales;f__Staphylococcaceae;g__Staphylococcus;s__Staphylococcus muscae
GCF_902374935.1	99.4318	0.284091	S-ribosylhomocysteine lyase	#N/A	#N/A	#N/A	#N/A	d__Bacteria;p__Firmicutes;c__Bacilli;o__Staphylococcales;f__Staphylococcaceae;g__Staphylococcus;s__Staphylococcus schleiferi
GCF_002209165.2	99.4475	2.53223	S-ribosylhomocysteine lyase	#N/A	#N/A	#N/A	#N/A	d__Bacteria;p__Firmicutes;c__Bacilli;o__Staphylococcales;f__Staphylococcaceae;g__Mammaliicoccus;s__Mammaliicoccus sciuri
GCF_901544385.1	100	0	S-ribosylhomocysteine lyase	#N/A	#N/A	#N/A	#N/A	d__Bacteria;p__Firmicutes;c__Bacilli;o__Lactobacillales;f__Streptococcaceae;g__Streptococcus;s__Streptococcus gordonii
GCF_902858935.1	99.9012	0.14556	S-ribosylhomocysteine lyase	#N/A	#N/A	#N/A	#N/A	d__Bacteria;p__Firmicutes;c__Bacilli;o__Lactobacillales;f__Streptococcaceae;g__Streptococcus;s__Streptococcus salivarius
GCF_903886475.1	99.5373	0.14556	S-ribosylhomocysteine lyase	#N/A	#N/A	#N/A	#N/A	d__Bacteria;p__Firmicutes;c__Bacilli;o__Lactobacillales;f__Streptococcaceae;g__Streptococcus;s__Streptococcus thermophilus
GCF_009738105.1	100	0	S-ribosylhomocysteine lyase	#N/A	#N/A	#N/A	#N/A	d__Bacteria;p__Firmicutes;c__Bacilli;o__Lactobacillales;f__Streptococcaceae;g__Streptococcus;s__Streptococcus mutans
GCF_003172975.1	99.6255	0	S-ribosylhomocysteine lyase	#N/A	#N/A	#N/A	#N/A	d__Bacteria;p__Firmicutes;c__Bacilli;o__Lactobacillales;f__Streptococcaceae;g__Streptococcus;s__Streptococcus sobrinus
GCF_001552035.1	100	0.177305	S-ribosylhomocysteine lyase	#N/A	#N/A	#N/A	#N/A	d__Bacteria;p__Firmicutes;c__Bacilli;o__Lactobacillales;f__Streptococcaceae;g__Streptococcus;s__Streptococcus agalactiae
GCF_002076835.1	99.6032	0.210084	S-ribosylhomocysteine lyase	#N/A	#N/A	#N/A	#N/A	d__Bacteria;p__Firmicutes;c__Bacilli;o__Lactobacillales;f__Streptococcaceae;g__Streptococcus;s__Streptococcus pneumoniae
GCF_900475035.1	100	0	S-ribosylhomocysteine lyase	#N/A	#N/A	#N/A	#N/A	d__Bacteria;p__Firmicutes;c__Bacilli;o__Lactobacillales;f__Streptococcaceae;g__Streptococcus;s__Streptococcus pyogenes
GCF_001071155.1	100	0.576271	S-ribosylhomocysteine lyase	#N/A	#N/A	#N/A	#N/A	d__Bacteria;p__Firmicutes;c__Bacilli;o__Lactobacillales;f__Streptococcaceae;g__Streptococcus;s__Streptococcus parasanguinis
GCF_900459315.1	98.1132	4.58221	S-ribosylhomocysteine lyase	#N/A	#N/A	#N/A	#N/A	d__Bacteria;p__Firmicutes;c__Bacilli;o__Erysipelotrichales;f__Erysipelotrichaceae;g__Faecalicoccus;s__Faecalicoccus pleomorphus
GCF_900459045.1	99.6255	1.87266	S-ribosylhomocysteine lyase	#N/A	#N/A	#N/A	#N/A	d__Bacteria;p__Firmicutes;c__Bacilli;o__Lactobacillales;f__Streptococcaceae;g__Streptococcus;s__Streptococcus acidominimus
GCF_001412635.1	100	0.177305	S-ribosylhomocysteine lyase	#N/A	#N/A	#N/A	#N/A	d__Bacteria;p__Firmicutes;c__Bacilli;o__Lactobacillales;f__Streptococcaceae;g__Streptococcus;s__Streptococcus anginosus
GCF_010993845.2	100	0	S-ribosylhomocysteine lyase	#N/A	#N/A	#N/A	#N/A	d__Bacteria;p__Firmicutes;c__Bacilli;o__Lactobacillales;f__Streptococcaceae;g__Streptococcus;s__Streptococcus canis
GCF_900459215.1	99.1261	0.749064	S-ribosylhomocysteine lyase|S-ribosylhomocysteine lyase	#N/A	#N/A	#N/A	#N/A	d__Bacteria;p__Firmicutes;c__Bacilli;o__Lactobacillales;f__Streptococcaceae;g__Streptococcus;s__Streptococcus criceti
GCF_900102715.1	100	0	S-ribosylhomocysteine lyase	#N/A	#N/A	#N/A	#N/A	d__Bacteria;p__Firmicutes;c__Bacilli;o__Lactobacillales;f__Streptococcaceae;g__Streptococcus;s__Streptococcus equinus
GCF_900459405.1	100	0.374532	S-ribosylhomocysteine lyase	#N/A	#N/A	#N/A	#N/A	d__Bacteria;p__Firmicutes;c__Bacilli;o__Lactobacillales;f__Streptococcaceae;g__Streptococcus;s__Streptococcus hyointestinalis
GCF_900475975.1	100	0	S-ribosylhomocysteine lyase	#N/A	#N/A	#N/A	#N/A	d__Bacteria;p__Firmicutes;c__Bacilli;o__Lactobacillales;f__Streptococcaceae;g__Streptococcus;s__Streptococcus intermedius
GCF_901553735.1	100	0	S-ribosylhomocysteine lyase	#N/A	#N/A	#N/A	#N/A	d__Bacteria;p__Firmicutes;c__Bacilli;o__Lactobacillales;f__Streptococcaceae;g__Streptococcus;s__Streptococcus porcinus
GCF_008803015.1	99.8752	0.187266	S-ribosylhomocysteine lyase	#N/A	#N/A	#N/A	#N/A	d__Bacteria;p__Firmicutes;c__Bacilli;o__Lactobacillales;f__Streptococcaceae;g__Streptococcus;s__Streptococcus ratti
GCF_020590155.1	99.9012	0.14556	S-ribosylhomocysteine lyase	#N/A	#N/A	#N/A	#N/A	d__Bacteria;p__Firmicutes;c__Bacilli;o__Lactobacillales;f__Streptococcaceae;g__Streptococcus;s__Streptococcus vestibularis
GCF_900475025.1	100	0	S-ribosylhomocysteine lyase	#N/A	#N/A	#N/A	#N/A	d__Bacteria;p__Firmicutes;c__Bacilli;o__Lactobacillales;f__Streptococcaceae;g__Streptococcus;s__Streptococcus ferus
GCF_002900385.1	100	0	S-ribosylhomocysteine lyase	#N/A	#N/A	#N/A	#N/A	d__Bacteria;p__Firmicutes;c__Bacilli;o__Lactobacillales;f__Streptococcaceae;g__Streptococcus;s__Streptococcus parauberis
GCF_900460135.1	100	0	S-ribosylhomocysteine lyase	#N/A	#N/A	#N/A	#N/A	d__Bacteria;p__Firmicutes;c__Bacilli;o__Lactobacillales;f__Streptococcaceae;g__Streptococcus;s__Streptococcus uberis
GCF_009734005.1	99.6255	0	S-ribosylhomocysteine lyase	#N/A	#N/A	#N/A	#N/A	d__Bacteria;p__Firmicutes;c__Bacilli;o__Lactobacillales;f__Enterococcaceae;g__Enterococcus_B;s__Enterococcus_B faecium
GCF_003320875.1	99.6226	0.377358	S-ribosylhomocysteine lyase	hypothetical protein	#N/A	#N/A	#N/A	d__Bacteria;p__Firmicutes;c__Bacilli;o__Lactobacillales;f__Enterococcaceae;g__Enterococcus_D;s__Enterococcus_D gallinarum
GCF_002278015.2	99.6255	0.187266	S-ribosylhomocysteine lyase	#N/A	#N/A	#N/A	#N/A	d__Bacteria;p__Firmicutes;c__Bacilli;o__Lactobacillales;f__Enterococcaceae;g__Enterococcus_B;s__Enterococcus_B hirae
GCF_020463755.1	100	0	S-ribosylhomocysteine lyase	#N/A	#N/A	#N/A	#N/A	d__Bacteria;p__Firmicutes;c__Bacilli;o__Lactobacillales;f__Streptococcaceae;g__Lactococcus;s__Lactococcus lactis
GCF_016026695.1	100	0.572519	S-ribosylhomocysteine lyase	#N/A	#N/A	#N/A	#N/A	d__Bacteria;p__Firmicutes;c__Bacilli;o__Lactobacillales;f__Streptococcaceae;g__Lactococcus;s__Lactococcus garvieae
GCF_002441695.1	98.4906	1.06918	S-ribosylhomocysteine lyase	#N/A	#N/A	#N/A	#N/A	d__Bacteria;p__Firmicutes;c__Bacilli;o__Lactobacillales;f__Streptococcaceae;g__Lactococcus_A;s__Lactococcus_A piscium
GCF_002310475.1	97.9874	0.597484	S-ribosylhomocysteine lyase	#N/A	#N/A	#N/A	#N/A	d__Bacteria;p__Firmicutes;c__Bacilli;o__Lactobacillales;f__Streptococcaceae;g__Lactococcus_A;s__Lactococcus_A raffinolactis
GCF_900166605.1	98.6577	1.34228	S-ribosylhomocysteine lyase	hypothetical protein	#N/A	#N/A	#N/A	d__Bacteria;p__Firmicutes;c__Bacilli;o__Bacillales_H;f__Marinococcaceae;g__Marinococcus;s__Marinococcus halophilus
GCF_003664125.1	98.6534	0.220751	S-ribosylhomocysteine lyase	#N/A	#N/A	#N/A	#N/A	d__Bacteria;p__Firmicutes;c__Bacilli;o__Bacillales_A;f__Planococcaceae;g__Planococcus;s__Planococcus citreus
GCF_001465835.2	99.3377	0.662252	S-ribosylhomocysteine lyase	#N/A	#N/A	#N/A	#N/A	d__Bacteria;p__Firmicutes;c__Bacilli;o__Bacillales_A;f__Planococcaceae;g__Planococcus;s__Planococcus kocurii
GCF_001543175.1	99.7253	0.274725	S-ribosylhomocysteine lyase	#N/A	#N/A	#N/A	#N/A	d__Bacteria;p__Firmicutes;c__Bacilli;o__Lactobacillales;f__Aerococcaceae;g__Aerococcus;s__Aerococcus urinae
GCF_001543285.1	98.9011	1.64835	S-ribosylhomocysteine lyase	#N/A	#N/A	#N/A	#N/A	d__Bacteria;p__Firmicutes;c__Bacilli;o__Lactobacillales;f__Aerococcaceae;g__Aerococcus;s__Aerococcus viridans
GCF_900638055.1	98.0843	0.574713	S-ribosylhomocysteine lyase	#N/A	#N/A	#N/A	#N/A	d__Bacteria;p__Firmicutes;c__Bacilli;o__Staphylococcales;f__Gemellaceae;g__Gemella;s__Gemella haemolysans
GCF_012844185.1	99.2204	1.47849	#N/A	Methyl-accepting chemotaxis protein McpC|Methyl-accepting chemotaxis protein McpC	#N/A	#N/A	#N/A	d__Bacteria;p__Firmicutes;c__Bacilli;o__Aneurinibacillales;f__Aneurinibacillaceae;g__Aneurinibacillus;s__Aneurinibacillus aneurinilyticus
GCF_900637055.1	99.7312	0.672043	#N/A	hypothetical protein|hypothetical protein	#N/A	#N/A	#N/A	d__Bacteria;p__Firmicutes;c__Bacilli;o__Brevibacillales;f__Brevibacillaceae;g__Brevibacillus;s__Brevibacillus brevis
GCF_018309165.1	98.8683	0.0617284	S-ribosylhomocysteine lyase	#N/A	Autoinducer 2-binding protein LsrB	#N/A	#N/A	d__Bacteria;p__Firmicutes;c__Bacilli;o__Bacillales;f__Bacillaceae_G;g__Bacillus_A;s__Bacillus_A cereus
GCF_013267435.1	92.7823	2.6832	S-ribosylhomocysteine lyase	#N/A	#N/A	#N/A	#N/A	d__Bacteria;p__Firmicutes;c__Bacilli;o__Bacillales_B;f__DSM-18226;g__Niallia;s__Niallia circulans
GCF_900445365.1	98.8464	2.26386	S-ribosylhomocysteine lyase	hypothetical protein	#N/A	#N/A	#N/A	d__Bacteria;p__Firmicutes;c__Bacilli;o__Bacillales_B;f__DSM-18226;g__Cytobacillus;s__Cytobacillus firmus
GCF_002074095.1	99.2212	0.179178	S-ribosylhomocysteine lyase	Methyl-accepting chemotaxis protein McpC	#N/A	#N/A	#N/A	d__Bacteria;p__Firmicutes;c__Bacilli;o__Bacillales;f__Bacillaceae;g__Bacillus;s__Bacillus licheniformis
GCF_009935415.1	99.4253	0.167135	S-ribosylhomocysteine lyase	Methyl-accepting chemotaxis protein McpC	#N/A	#N/A	#N/A	d__Bacteria;p__Firmicutes;c__Bacilli;o__Bacillales;f__Bacillaceae_H;g__Priestia;s__Priestia megaterium
GCF_018739485.1	97.3597	1.39583	S-ribosylhomocysteine lyase	#N/A	#N/A	#N/A	#N/A	d__Bacteria;p__Firmicutes;c__Bacilli;o__Bacillales;f__Bacillaceae_G;g__Bacillus_A;s__Bacillus_A mycoides
GCF_006274405.1	99.8529	0	S-ribosylhomocysteine lyase	Methyl-accepting chemotaxis protein McpC	#N/A	#N/A	#N/A	d__Bacteria;p__Firmicutes;c__Bacilli;o__Paenibacillales;f__Paenibacillaceae;g__Paenibacillus;s__Paenibacillus polymyxa
GCF_016724865.1	98.6339	1.48972	S-ribosylhomocysteine lyase	#N/A	Autoinducer 2-binding protein LsrB	#N/A	#N/A	d__Bacteria;p__Firmicutes;c__Bacilli;o__Bacillales_B;f__DSM-1321;g__Peribacillus;s__Peribacillus psychrosaccharolyticus
GCF_003020795.1	99.5851	0.207469	S-ribosylhomocysteine lyase	#N/A	#N/A	#N/A	#N/A	d__Bacteria;p__Firmicutes;c__Bacilli;o__Bacillales;f__Bacillaceae;g__Bacillus;s__Bacillus pumilus
GCF_020546525.1	99.3377	1.10375	S-ribosylhomocysteine lyase	#N/A	#N/A	#N/A	#N/A	d__Bacteria;p__Firmicutes;c__Bacilli;o__Bacillales_A;f__Planococcaceae;g__Lysinibacillus;s__Lysinibacillus sphaericus
GCF_001700985.1	99.4138	0.561798	S-ribosylhomocysteine lyase	Methyl-accepting chemotaxis protein McpC	Autoinducer 2-binding protein LsrB	#N/A	#N/A	d__Bacteria;p__Firmicutes;c__Bacilli;o__Bacillales;f__Anoxybacillaceae;g__Parageobacillus;s__Parageobacillus thermoglucosidasius
GCF_001956035.1	99.8529	0.0980392	#N/A	#N/A	#N/A	#N/A	#N/A	d__Bacteria;p__Firmicutes;c__Bacilli;o__Paenibacillales;f__Paenibacillaceae;g__Paenibacillus;s__Paenibacillus amylolyticus
GCF_020002245.1	99.3377	1.98675	S-ribosylhomocysteine lyase	Adaptive-response sensory-kinase SasA|Adaptive-response sensory-kinase SasA	#N/A	#N/A	#N/A	d__Bacteria;p__Firmicutes;c__Bacilli;o__Bacillales_B;f__Domibacillaceae;g__Pseudobacillus;s__Pseudobacillus badius
GCF_014207535.1	98.5103	7.64988	S-ribosylhomocysteine lyase	Methyl-accepting chemotaxis protein McpC	Autoinducer 2-binding protein LsrB	#N/A	#N/A	d__Bacteria;p__Firmicutes;c__Bacilli;o__Bacillales_B;f__DSM-18226;g__Bacillus_BD;s__Bacillus_BD benzoevorans
GCF_001274725.1	99.4536	4.17339	S-ribosylhomocysteine lyase	Methyl-accepting chemotaxis protein McpC	#N/A	#N/A	#N/A	d__Bacteria;p__Firmicutes;c__Bacilli;o__Bacillales_B;f__DSM-18226;g__Cytobacillus;s__Cytobacillus globisporus
GCF_003254155.1	98.6755	0.883002	S-ribosylhomocysteine lyase	#N/A	#N/A	#N/A	#N/A	d__Bacteria;p__Firmicutes;c__Bacilli;o__Bacillales_A;f__Planococcaceae;g__Psychrobacillus;s__Psychrobacillus insolitus
GCF_900478165.1	95.363	3.13554	S-ribosylhomocysteine lyase|S-ribosylhomocysteine lyase	hypothetical protein	#N/A	#N/A	#N/A	d__Bacteria;p__Firmicutes;c__Bacilli;o__Bacillales_B;f__Bacillaceae_C;g__Bacillus_AH;s__Bacillus_AH lentus
GCF_018075365.1	100	0.666667	#N/A	#N/A	#N/A	#N/A	#N/A	d__Bacteria;p__Firmicutes;c__Bacilli;o__Bacillales_D;f__Amphibacillaceae;g__Virgibacillus;s__Virgibacillus pantothenticus
GCF_004379295.1	98.0132	0.331126	#N/A	Methyl-accepting chemotaxis protein McpC	#N/A	#N/A	#N/A	d__Bacteria;p__Firmicutes;c__Bacilli;o__Bacillales_A;f__Planococcaceae;g__Sporosarcina;s__Sporosarcina pasteurii
GCF_001590685.1	98.6755	2.20751	S-ribosylhomocysteine lyase|S-ribosylhomocysteine lyase	Methyl-accepting chemotaxis protein McpC	#N/A	#N/A	#N/A	d__Bacteria;p__Firmicutes;c__Bacilli;o__Bacillales_A;f__Planococcaceae;g__Sporosarcina;s__Sporosarcina psychrophila
GCF_001050115.1	98.8616	0	S-ribosylhomocysteine lyase	#N/A	#N/A	#N/A	#N/A	d__Bacteria;p__Firmicutes;c__Bacilli;o__Bacillales_B;f__Domibacillaceae;g__Bacillus_O;s__Bacillus_O smithii
GCF_001878675.1	100	0	S-ribosylhomocysteine lyase	Methyl-accepting chemotaxis protein McpC	#N/A	#N/A	#N/A	d__Bacteria;p__Firmicutes;c__Bacilli;o__Bacillales_D;f__Amphibacillaceae;g__Virgibacillus;s__Virgibacillus halodenitrificans
GCF_001653195.1	93.9744	0.794872	#N/A	#N/A	#N/A	#N/A	#N/A	d__Bacteria;p__Firmicutes;c__Bacilli;o__DSM-22653;f__DSM-22653;g__Hydrogenibacillus;s__Hydrogenibacillus schlegelii
GCF_019916025.1	99.3007	1.3986	#N/A	#N/A	#N/A	#N/A	#N/A	d__Bacteria;p__Firmicutes_A;c__Clostridia;o__Peptostreptococcales;f__Peptostreptococcaceae;g__Paraclostridium;s__Paraclostridium bifermentans_A
GCF_001886875.1	99.1935	0	S-ribosylhomocysteine lyase	Methyl-accepting chemotaxis protein McpC	#N/A	#N/A	#N/A	d__Bacteria;p__Firmicutes_A;c__Clostridia;o__Clostridiales;f__Clostridiaceae;g__Clostridium;s__Clostridium butyricum
GCF_900187165.1	98.6207	0.874207	S-ribosylhomocysteine lyase	hypothetical protein	#N/A	#N/A	#N/A	d__Bacteria;p__Firmicutes_A;c__Clostridia;o__Clostridiales;f__Clostridiaceae;g__Clostridium_G;s__Clostridium_G cochlearium
GCF_018885085.1	99.353	0.533395	S-ribosylhomocysteine lyase	#N/A	#N/A	#N/A	#N/A	d__Bacteria;p__Firmicutes_A;c__Clostridia;o__Peptostreptococcales;f__Peptostreptococcaceae;g__Clostridioides;s__Clostridioides difficile
GCF_002080475.1	99.2908	1.41844	S-ribosylhomocysteine lyase	Methyl-accepting chemotaxis protein McpC|Methyl-accepting chemotaxis protein McpC	#N/A	#N/A	#N/A	d__Bacteria;p__Firmicutes_A;c__Clostridia;o__Peptostreptococcales;f__Natronincolaceae;g__Clostridium_W;s__Clostridium_W formicaceticum
GCF_901482605.1	98.5441	2.41379	S-ribosylhomocysteine lyase	#N/A	#N/A	#N/A	#N/A	d__Bacteria;p__Firmicutes_A;c__Clostridia;o__Clostridiales;f__Clostridiaceae;g__Hathewaya;s__Hathewaya histolytica
GCF_001856695.1	100	0.0766284	S-ribosylhomocysteine lyase	#N/A	#N/A	#N/A	#N/A	d__Bacteria;p__Firmicutes_A;c__Clostridia;o__Clostridiales;f__Clostridiaceae;g__Clostridium_I;s__Clostridium_I pasteurianum
GCF_020138775.1	100	0	S-ribosylhomocysteine lyase	#N/A	#N/A	#N/A	#N/A	d__Bacteria;p__Firmicutes_A;c__Clostridia;o__Clostridiales;f__Clostridiaceae;g__Clostridium_P;s__Clostridium_P perfringens
GCF_001190785.1	95.0704	2.46479	S-ribosylhomocysteine lyase	Methyl-accepting chemotaxis protein McpC|Methyl-accepting chemotaxis protein McpC	#N/A	#N/A	#N/A	d__Bacteria;p__Firmicutes_A;c__Clostridia;o__Tissierellales;f__Gottschalkiaceae;g__Gottschalkia_A;s__Gottschalkia_A purinilytica
GCF_003606265.1	99.1935	0.16129	#N/A	Methyl-accepting chemotaxis protein PctB	#N/A	#N/A	#N/A	d__Bacteria;p__Firmicutes_A;c__Clostridia;o__Clostridiales;f__Clostridiaceae;g__Clostridium;s__Clostridium septicum
GCF_002865995.1	100	1.6317	#N/A	#N/A	#N/A	#N/A	#N/A	d__Bacteria;p__Firmicutes_A;c__Clostridia;o__Peptostreptococcales;f__Peptostreptococcaceae;g__Paraclostridium;s__Paraclostridium sordellii
GCF_020450145.1	99.3103	1.37931	S-ribosylhomocysteine lyase	Adaptive-response sensory-kinase SasA|Adaptive-response sensory-kinase SasA|Adaptive-response sensory-kinase SasA	#N/A	#N/A	#N/A	d__Bacteria;p__Firmicutes_A;c__Clostridia;o__Clostridiales;f__Clostridiaceae;g__Clostridium_F;s__Clostridium_F sporogenes
GCF_000196455.1	98.6014	1.3986	#N/A	Methyl-accepting chemotaxis protein McpB|Methyl-accepting chemotaxis protein McpB|Methyl-accepting chemotaxis protein McpB|Methyl-accepting chemotaxis protein McpB|Methyl-accepting chemotaxis protein McpB	#N/A	#N/A	#N/A	d__Bacteria;p__Firmicutes_A;c__Clostridia;o__Peptostreptococcales;f__Filifactoraceae;g__Acetoanaerobium;s__Acetoanaerobium sticklandii
GCF_008632235.1	99.3473	0	S-ribosylhomocysteine lyase	#N/A	Autoinducer 2-binding protein LsrB|Autoinducer 2-binding protein LsrB	#N/A	#N/A	d__Bacteria;p__Firmicutes_A;c__Clostridia;o__Lachnospirales;f__Lachnospiraceae;g__Clostridium_Q;s__Clostridium_Q symbiosum
GCF_004115585.1	98.6207	0.0989936	#N/A	Methyl-accepting chemotaxis protein PctB|Methyl-accepting chemotaxis protein PctB	#N/A	#N/A	#N/A	d__Bacteria;p__Firmicutes_A;c__Clostridia;o__Clostridiales;f__Clostridiaceae;g__Clostridium_G;s__Clostridium_G tetani
GCF_001642655.1	99.5862	0.229885	S-ribosylhomocysteine lyase	Methyl-accepting chemotaxis protein McpC	#N/A	#N/A	#N/A	d__Bacteria;p__Firmicutes_A;c__Clostridia;o__Clostridiales;f__Clostridiaceae;g__Clostridium_B;s__Clostridium_B tyrobutyricum
GCF_018223745.1	99.1935	0.806452	S-ribosylhomocysteine lyase	Adaptive-response sensory-kinase SasA|Adaptive-response sensory-kinase SasA|Adaptive-response sensory-kinase SasA	#N/A	#N/A	#N/A	d__Bacteria;p__Firmicutes_A;c__Clostridia;o__Clostridiales;f__Clostridiaceae;g__Clostridium;s__Clostridium beijerinckii
GCF_012317185.1	99.0566	0	S-ribosylhomocysteine lyase	#N/A	#N/A	#N/A	#N/A	d__Bacteria;p__Firmicutes;c__Bacilli;o__Erysipelotrichales;f__Erysipelotrichaceae;g__Clostridium_AQ;s__Clostridium_AQ innocuum
GCF_001874605.1	99.2347	0.127551	#N/A	#N/A	#N/A	#N/A	#N/A	d__Bacteria;p__Firmicutes_B;c__Moorellia;o__Moorellales;f__Moorellaceae;g__Moorella;s__Moorella thermoacetica
GCF_900112885.1	98.7342	0	S-ribosylhomocysteine lyase	Methyl-accepting chemotaxis protein McpG|Adaptive-response sensory-kinase SasA|Adaptive-response sensory-kinase SasA	#N/A	#N/A	#N/A	d__Bacteria;p__Firmicutes_A;c__Clostridia;o__Lachnospirales;f__Lachnospiraceae;g__Clostridium_R;s__Clostridium_R aminophilum
GCF_900205915.1	99.1051	2.68456	S-ribosylhomocysteine lyase	hypothetical protein	Autoinducer 2-binding protein LsrB	#N/A	#N/A	d__Bacteria;p__Firmicutes_A;c__Clostridia;o__Lachnospirales;f__Lachnospiraceae;g__Anaerocolumna;s__Anaerocolumna aminovalerica
GCF_900107125.1	98.3935	0	S-ribosylhomocysteine lyase	#N/A	#N/A	#N/A	#N/A	d__Bacteria;p__Firmicutes_A;c__Clostridia;o__Eubacteriales;f__Eubacteriaceae;g__Eubacterium_O;s__Eubacterium_O barkeri
GCF_020911725.1	99.1935	1.6129	#N/A	#N/A	#N/A	#N/A	#N/A	d__Bacteria;p__Firmicutes_A;c__Clostridia;o__Clostridiales;f__Clostridiaceae;g__Clostridium_X;s__Clostridium_X cadaveris
GCF_900461125.1	99.3432	0	S-ribosylhomocysteine lyase	#N/A	#N/A	#N/A	#N/A	d__Bacteria;p__Firmicutes_A;c__Clostridia;o__Lachnospirales;f__Lachnospiraceae;g__Blautia;s__Blautia coccoides
GCF_900129365.1	99.1935	0.483871	#N/A	hypothetical protein|hypothetical protein	#N/A	#N/A	#N/A	d__Bacteria;p__Firmicutes_A;c__Clostridia;o__Clostridiales;f__Clostridiaceae;g__Clostridium_AH;s__Clostridium_AH fallax
GCF_020748465.1	100	2.25205	S-ribosylhomocysteine lyase	#N/A	#N/A	#N/A	#N/A	d__Bacteria;p__Firmicutes_A;c__Clostridia;o__Peptostreptococcales;f__Peptostreptococcaceae;g__Terrisporobacter;s__
GCF_003614235.1	97.931	0.689655	#N/A	#N/A	#N/A	#N/A	#N/A	d__Bacteria;p__Firmicutes_A;c__Clostridia;o__Clostridiales;f__Clostridiaceae;g__Clostridium_H;s__Clostridium_H haemolyticum
GCF_003149245.1	98.8304	0	S-ribosylhomocysteine lyase	#N/A	Autoinducer 2-binding protein LsrB|Autoinducer 2-binding protein LsrB	#N/A	#N/A	d__Bacteria;p__Firmicutes_A;c__Clostridia;o__Lachnospirales;f__Lachnospiraceae;g__Muricomes;s__Muricomes oroticus
GCF_016728785.1	100	0	S-ribosylhomocysteine lyase	#N/A	#N/A	#N/A	#N/A	d__Bacteria;p__Firmicutes;c__Bacilli;o__Erysipelotrichales;f__Coprobacillaceae;g__Erysipelatoclostridium;s__Erysipelatoclostridium ramosum
GCF_000968375.1	100	3.34811	S-ribosylhomocysteine lyase	Methyl-accepting chemotaxis protein McpC|Methyl-accepting chemotaxis protein McpC|Methyl-accepting chemotaxis protein McpC|Methyl-accepting chemotaxis protein McpC|Methyl-accepting chemotaxis protein McpC|Methyl-accepting chemotaxis protein McpC	#N/A	#N/A	#N/A	d__Bacteria;p__Firmicutes_A;c__Clostridia;o__Clostridiales;f__Clostridiaceae;g__Clostridium_AM;s__Clostridium_AM scatologenes
GCF_002006235.1	100	1.82266	S-ribosylhomocysteine lyase	Methyl-accepting chemotaxis protein McpC|Methyl-accepting chemotaxis protein McpC	#N/A	#N/A	#N/A	d__Bacteria;p__Firmicutes_A;c__Clostridia;o__Clostridiales;f__Clostridiaceae;g__Clostridium_S;s__Clostridium_S felsineum
GCF_001877035.1	98.4859	3.06969	S-ribosylhomocysteine lyase	#N/A	#N/A	#N/A	#N/A	d__Bacteria;p__Firmicutes_A;c__Clostridia;o__Clostridiales;f__Clostridiaceae;g__Clostridium_AD;s__Clostridium_AD estertheticum
GCF_013294265.1	100	1.41561	S-ribosylhomocysteine lyase|S-ribosylhomocysteine lyase	Methyl-accepting chemotaxis protein McpC|Methyl-accepting chemotaxis protein McpC|Methyl-accepting chemotaxis protein McpC|Methyl-accepting chemotaxis protein McpC|Methyl-accepting chemotaxis protein McpC|Methyl-accepting chemotaxis protein McpC	#N/A	#N/A	#N/A	d__Bacteria;p__Firmicutes_A;c__Clostridia;o__Clostridiales;f__Clostridiaceae;g__Clostridium_AO;s__Clostridium_AO tetanomorphum
GCF_017873215.1	100	1.41561	S-ribosylhomocysteine lyase|S-ribosylhomocysteine lyase	Adaptive-response sensory-kinase SasA|Adaptive-response sensory-kinase SasA|Adaptive-response sensory-kinase SasA|Adaptive-response sensory-kinase SasA|Adaptive-response sensory-kinase SasA|Adaptive-response sensory-kinase SasA	#N/A	#N/A	#N/A	d__Bacteria;p__Firmicutes_A;c__Clostridia;o__Clostridiales;f__Clostridiaceae;g__Clostridium_AO;s__Clostridium_AO tetanomorphum
GCF_902373955.1	100	0	S-ribosylhomocysteine lyase	hypothetical protein	#N/A	#N/A	#N/A	d__Bacteria;p__Firmicutes_A;c__Clostridia;o__Clostridiales;f__Clostridiaceae;g__Clostridium;s__Clostridium tertium
GCF_001991075.2	99.1935	2.41935	S-ribosylhomocysteine lyase	#N/A	#N/A	#N/A	#N/A	d__Bacteria;p__Firmicutes_A;c__Clostridia;o__Clostridiales;f__Clostridiaceae;g__Clostridium;s__Clostridium baratii
GCF_002081995.1	99.3289	0.615213	S-ribosylhomocysteine lyase|S-ribosylhomocysteine lyase	Methyl-accepting chemotaxis protein McpC|Methyl-accepting chemotaxis protein McpC	#N/A	#N/A	#N/A	d__Bacteria;p__Firmicutes;c__Bacilli;o__Bacillales_A;f__Planococcaceae;g__Sporosarcina;s__Sporosarcina ureae
GCF_001676805.1	98.75	0	S-ribosylhomocysteine lyase	#N/A	#N/A	#N/A	#N/A	d__Bacteria;p__Firmicutes;c__Bacilli;o__Lactobacillales;f__Lactobacillaceae;g__Levilactobacillus;s__Levilactobacillus brevis
GCF_005047285.1	99.0625	0	S-ribosylhomocysteine lyase	#N/A	#N/A	#N/A	#N/A	d__Bacteria;p__Firmicutes;c__Bacilli;o__Lactobacillales;f__Lactobacillaceae;g__Lentilactobacillus;s__Lentilactobacillus buchneri
GCF_004771075.1	99.0798	0	S-ribosylhomocysteine lyase	#N/A	#N/A	#N/A	#N/A	d__Bacteria;p__Firmicutes;c__Bacilli;o__Lactobacillales;f__Lactobacillaceae;g__Weissella;s__Weissella confusa
GCF_011765585.1	99.375	0.46875	S-ribosylhomocysteine lyase	#N/A	#N/A	#N/A	#N/A	d__Bacteria;p__Firmicutes;c__Bacilli;o__Lactobacillales;f__Lactobacillaceae;g__Lentilactobacillus;s__Lentilactobacillus hilgardii
GCF_003641185.1	99.3827	2.16049	S-ribosylhomocysteine lyase	#N/A	#N/A	#N/A	#N/A	d__Bacteria;p__Firmicutes;c__Bacilli;o__Lactobacillales;f__Lactobacillaceae;g__Lactiplantibacillus;s__Lactiplantibacillus pentosus
GCF_003269405.1	99.3827	2.77778	S-ribosylhomocysteine lyase	#N/A	#N/A	#N/A	#N/A	d__Bacteria;p__Firmicutes;c__Bacilli;o__Lactobacillales;f__Lactobacillaceae;g__Lactiplantibacillus;s__Lactiplantibacillus plantarum
GCF_008868535.1	99.2248	0	S-ribosylhomocysteine lyase	#N/A	#N/A	#N/A	#N/A	d__Bacteria;p__Firmicutes;c__Bacilli;o__Lactobacillales;f__Lactobacillaceae;g__Lactobacillus;s__Lactobacillus gasseri
GCF_000019245.4	99.4565	0	S-ribosylhomocysteine lyase	#N/A	#N/A	#N/A	#N/A	d__Bacteria;p__Firmicutes;c__Bacilli;o__Lactobacillales;f__Lactobacillaceae;g__Lacticaseibacillus;s__Lacticaseibacillus paracasei
GCF_020785475.1	99.4536	0	S-ribosylhomocysteine lyase	#N/A	#N/A	#N/A	#N/A	d__Bacteria;p__Firmicutes;c__Bacilli;o__Lactobacillales;f__Lactobacillaceae;g__Limosilactobacillus;s__Limosilactobacillus reuteri
GCF_009676365.1	99.4565	0	#N/A	#N/A	#N/A	#N/A	#N/A	d__Bacteria;p__Firmicutes;c__Bacilli;o__Lactobacillales;f__Lactobacillaceae;g__Latilactobacillus;s__Latilactobacillus sakei
GCF_008831485.1	98.3766	0.865801	#N/A	#N/A	#N/A	#N/A	#N/A	d__Bacteria;p__Firmicutes;c__Bacilli;o__Lactobacillales;f__Lactobacillaceae;g__Lactobacillus;s__Lactobacillus acetotolerans
GCF_001243975.1	98.6911	1.3089	S-ribosylhomocysteine lyase|S-ribosylhomocysteine lyase	#N/A	#N/A	#N/A	#N/A	d__Bacteria;p__Firmicutes;c__Bacilli;o__Lactobacillales;f__Lactobacillaceae;g__Ligilactobacillus;s__Ligilactobacillus agilis
GCF_007991795.1	99.4764	0.52356	S-ribosylhomocysteine lyase	#N/A	#N/A	#N/A	#N/A	d__Bacteria;p__Firmicutes;c__Bacilli;o__Lactobacillales;f__Lactobacillaceae;g__Companilactobacillus;s__Companilactobacillus alimentarius
GCF_009933595.1	99.3019	0	S-ribosylhomocysteine lyase	#N/A	#N/A	#N/A	#N/A	d__Bacteria;p__Firmicutes;c__Bacilli;o__Lactobacillales;f__Lactobacillaceae;g__Ligilactobacillus;s__Ligilactobacillus animalis
GCF_009650015.1	99.4565	0.543478	S-ribosylhomocysteine lyase	#N/A	#N/A	#N/A	#N/A	d__Bacteria;p__Firmicutes;c__Bacilli;o__Lactobacillales;f__Lactobacillaceae;g__Loigolactobacillus;s__Loigolactobacillus bifermentans
GCF_006538825.1	99.1803	0.273224	S-ribosylhomocysteine lyase	#N/A	#N/A	#N/A	#N/A	d__Bacteria;p__Firmicutes;c__Bacilli;o__Lactobacillales;f__Lactobacillaceae;g__Limosilactobacillus;s__Limosilactobacillus fermentum
GCF_000814735.1	99.3711	0.157233	#N/A	#N/A	#N/A	#N/A	#N/A	d__Bacteria;p__Firmicutes;c__Bacilli;o__Lactobacillales;f__Lactobacillaceae;g__Fructilactobacillus;s__Fructilactobacillus fructivorans
GCF_001438705.1	97.1166	0	#N/A	#N/A	#N/A	#N/A	#N/A	d__Bacteria;p__Firmicutes;c__Bacilli;o__Lactobacillales;f__Lactobacillaceae;g__Weissella;s__Weissella kandleri
GCF_001437425.1	99.3865	0.122699	#N/A	#N/A	#N/A	#N/A	#N/A	d__Bacteria;p__Firmicutes;c__Bacilli;o__Lactobacillales;f__Lactobacillaceae;g__Weissella;s__Weissella minor
GCF_003288115.1	99.4764	0	S-ribosylhomocysteine lyase	#N/A	#N/A	#N/A	#N/A	d__Bacteria;p__Firmicutes;c__Bacilli;o__Lactobacillales;f__Lactobacillaceae;g__Ligilactobacillus;s__Ligilactobacillus murinus
GCF_900094615.1	98.9529	1.3089	S-ribosylhomocysteine lyase	#N/A	#N/A	#N/A	#N/A	d__Bacteria;p__Firmicutes;c__Bacilli;o__Lactobacillales;f__Lactobacillaceae;g__Ligilactobacillus;s__Ligilactobacillus salivarius
GCF_009496975.1	99.375	1.30208	#N/A	#N/A	#N/A	#N/A	#N/A	d__Bacteria;p__Firmicutes;c__Bacilli;o__Lactobacillales;f__Lactobacillaceae;g__Fructilactobacillus;s__Fructilactobacillus sanfranciscensis
GCF_003862435.1	99.3865	0	#N/A	#N/A	#N/A	#N/A	#N/A	d__Bacteria;p__Firmicutes;c__Bacilli;o__Lactobacillales;f__Lactobacillaceae;g__Weissella;s__Weissella viridescens_A
GCF_014489725.1	98.5166	0	#N/A	#N/A	#N/A	#N/A	#N/A	d__Bacteria;p__Firmicutes;c__Bacilli;o__Lactobacillales;f__Lactobacillaceae;g__Fructobacillus;s__Fructobacillus fructosus
GCF_009362935.1	99.4565	1.90217	#N/A	#N/A	#N/A	#N/A	#N/A	d__Bacteria;p__Firmicutes;c__Bacilli;o__Lactobacillales;f__Lactobacillaceae;g__Limosilactobacillus;s__Limosilactobacillus vaginalis
GCF_900638015.1	99.4475	0.138122	S-ribosylhomocysteine lyase	#N/A	#N/A	#N/A	#N/A	d__Bacteria;p__Firmicutes;c__Bacilli;o__Lactobacillales;f__Listeriaceae;g__Listeria;s__Listeria grayi
GCF_009648575.1	99.4475	0.690608	S-ribosylhomocysteine lyase	#N/A	#N/A	#N/A	#N/A	d__Bacteria;p__Firmicutes;c__Bacilli;o__Lactobacillales;f__Listeriaceae;g__Listeria;s__Listeria innocua
GCF_900187315.1	99.4475	0.552486	S-ribosylhomocysteine lyase	#N/A	#N/A	#N/A	#N/A	d__Bacteria;p__Firmicutes;c__Bacilli;o__Lactobacillales;f__Listeriaceae;g__Listeria;s__Listeria welshimeri
GCF_900637845.1	100	0	#N/A	#N/A	#N/A	#N/A	#N/A	d__Bacteria;p__Firmicutes;c__Bacilli;o__Erysipelotrichales;f__Erysipelotrichaceae;g__Erysipelothrix;s__Erysipelothrix rhusiopathiae
GCF_004363595.1	99.3377	0	#N/A	#N/A	#N/A	#N/A	#N/A	d__Bacteria;p__Firmicutes;c__Bacilli;o__Bacillales_A;f__Planococcaceae;g__Kurthia;s__Kurthia zopfii
GCF_016127855.1	100	0.473934	S-ribosylhomocysteine lyase	#N/A	#N/A	#N/A	#N/A	d__Bacteria;p__Actinobacteriota;c__Actinomycetia;o__Actinomycetales;f__Actinomycetaceae;g__Actinomyces;s__Actinomyces naeslundii
GCF_900637975.1	100	1.06635	S-ribosylhomocysteine lyase	#N/A	#N/A	#N/A	#N/A	d__Bacteria;p__Actinobacteriota;c__Actinomycetia;o__Actinomycetales;f__Actinomycetaceae;g__Actinomyces;s__Actinomyces viscosus
GCF_900618115.1	98.4058	0.869565	S-ribosylhomocysteine lyase	#N/A	#N/A	#N/A	#N/A	d__Bacteria;p__Actinobacteriota;c__Actinomycetia;o__Actinomycetales;f__Actinomycetaceae;g__Actinobaculum;s__Actinobaculum suis
GCF_900444995.1	99.5261	2.96209	S-ribosylhomocysteine lyase	#N/A	#N/A	#N/A	#N/A	d__Bacteria;p__Actinobacteriota;c__Actinomycetia;o__Actinomycetales;f__Actinomycetaceae;g__Actinomyces;s__Actinomyces bovis
GCF_900445025.1	99.763	0.947867	S-ribosylhomocysteine lyase	#N/A	Autoinducer 2-binding protein LsrB|Autoinducer 2-binding protein LsrB|Autoinducer 2-binding protein LsrB	#N/A	#N/A	d__Bacteria;p__Actinobacteriota;c__Actinomycetia;o__Actinomycetales;f__Actinomycetaceae;g__Pauljensenia;s__Pauljensenia odontolytica
GCF_000612055.1	100	0	S-ribosylhomocysteine lyase	#N/A	Autoinducer 2-binding protein LsrB	#N/A	#N/A	d__Bacteria;p__Actinobacteriota;c__Actinomycetia;o__Actinomycetales;f__Actinomycetaceae;g__Trueperella;s__Trueperella pyogenes
GCF_002909415.1	99.1645	0.868283	S-ribosylhomocysteine lyase	#N/A	#N/A	#N/A	#N/A	d__Bacteria;p__Actinobacteriota;c__Actinomycetia;o__Actinomycetales;f__Micrococcaceae;g__Specibacter;s__Specibacter glacialis
GCF_009192745.1	98.8532	0.917431	#N/A	#N/A	#N/A	#N/A	#N/A	d__Bacteria;p__Actinobacteriota;c__Actinomycetia;o__Actinomycetales;f__Micrococcaceae;g__Arthrobacter_B;s__Arthrobacter_B citreus
GCF_013314975.1	100	0.292398	#N/A	#N/A	#N/A	#N/A	#N/A	d__Bacteria;p__Actinobacteriota;c__Actinomycetia;o__Actinomycetales;f__Micrococcaceae;g__Pseudarthrobacter;s__Pseudarthrobacter oxydans
GCF_014873945.1	99.1196	1.28329	#N/A	#N/A	Autoinducer 2-binding protein LsrB|Autoinducer 2-binding protein LsrB	#N/A	#N/A	d__Bacteria;p__Proteobacteria;c__Alphaproteobacteria;o__Rhizobiales;f__Rhizobiaceae;g__Rhizobium;s__Rhizobium viscosum
GCF_014644495.1	99.7076	1.07212	#N/A	#N/A	#N/A	#N/A	#N/A	d__Bacteria;p__Actinobacteriota;c__Actinomycetia;o__Actinomycetales;f__Micrococcaceae;g__Pseudarthrobacter;s__Pseudarthrobacter polychromogenes
GCF_017052465.1	99.1228	1.65692	#N/A	#N/A	#N/A	#N/A	#N/A	d__Bacteria;p__Actinobacteriota;c__Actinomycetia;o__Actinomycetales;f__Micrococcaceae;g__Arthrobacter;s__Arthrobacter pascens
GCF_003030905.1	100	0.151515	S-ribosylhomocysteine lyase	#N/A	#N/A	#N/A	#N/A	d__Bacteria;p__Actinobacteriota;c__Actinomycetia;o__Actinomycetales;f__Bifidobacteriaceae;g__Bifidobacterium;s__Bifidobacterium adolescentis
GCF_001281425.1	99.7696	0.230415	S-ribosylhomocysteine lyase	#N/A	Autoinducer 2-binding protein LsrB	#N/A	#N/A	d__Bacteria;p__Actinobacteriota;c__Actinomycetia;o__Actinomycetales;f__Bifidobacteriaceae;g__Bifidobacterium;s__Bifidobacterium breve
GCF_000737865.1	95.7071	0.757576	S-ribosylhomocysteine lyase	#N/A	#N/A	#N/A	#N/A	d__Bacteria;p__Actinobacteriota;c__Actinomycetia;o__Actinomycetales;f__Bifidobacteriaceae;g__Bifidobacterium;s__Bifidobacterium indicum
GCF_000741575.1	99.2222	1.04938	S-ribosylhomocysteine lyase	#N/A	#N/A	#N/A	#N/A	d__Bacteria;p__Actinobacteriota;c__Actinomycetia;o__Actinomycetales;f__Bifidobacteriaceae;g__Bifidobacterium;s__Bifidobacterium cuniculi
GCF_002282915.1	99.9111	0.444444	S-ribosylhomocysteine lyase	#N/A	#N/A	#N/A	#N/A	d__Bacteria;p__Actinobacteriota;c__Actinomycetia;o__Actinomycetales;f__Bifidobacteriaceae;g__Bifidobacterium;s__Bifidobacterium globosum
GCF_902381765.1	99.3392	0	S-ribosylhomocysteine lyase	#N/A	#N/A	#N/A	#N/A	d__Bacteria;p__Actinobacteriota;c__Actinomycetia;o__Mycobacteriales;f__Mycobacteriaceae;g__Corynebacterium;s__Corynebacterium ammoniagenes
GCF_003999335.1	100	0	#N/A	#N/A	#N/A	#N/A	#N/A	d__Bacteria;p__Actinobacteriota;c__Actinomycetia;o__Actinomycetales;f__Brevibacteriaceae;g__Brevibacterium;s__Brevibacterium linens
GCF_001941345.1	99.3392	0.220264	S-ribosylhomocysteine lyase	#N/A	#N/A	#N/A	#N/A	d__Bacteria;p__Actinobacteriota;c__Actinomycetia;o__Mycobacteriales;f__Mycobacteriaceae;g__Corynebacterium;s__Corynebacterium stationis
GCF_004306155.1	99.422	0.867052	S-ribosylhomocysteine lyase	#N/A	#N/A	#N/A	#N/A	d__Bacteria;p__Actinobacteriota;c__Actinomycetia;o__Actinomycetales;f__Cellulomonadaceae;g__Cellulomonas;s__Cellulomonas biazotea
GCF_018128265.1	100	0.674374	#N/A	#N/A	#N/A	#N/A	#N/A	d__Bacteria;p__Actinobacteriota;c__Actinomycetia;o__Actinomycetales;f__Cellulomonadaceae;g__Cellulosimicrobium;s__Cellulosimicrobium funkei
GCF_014647015.1	100	0	S-ribosylhomocysteine lyase	#N/A	#N/A	#N/A	#N/A	d__Bacteria;p__Actinobacteriota;c__Actinomycetia;o__Actinomycetales;f__Cellulomonadaceae;g__Cellulomonas;s__Cellulomonas gelida
GCF_004121315.1	100	0.578035	#N/A	#N/A	#N/A	#N/A	#N/A	d__Bacteria;p__Actinobacteriota;c__Actinomycetia;o__Actinomycetales;f__Cellulomonadaceae;g__Oerskovia;s__Oerskovia turbata
GCF_006538705.1	99.711	0.578035	S-ribosylhomocysteine lyase	#N/A	#N/A	#N/A	#N/A	d__Bacteria;p__Actinobacteriota;c__Actinomycetia;o__Actinomycetales;f__Cellulomonadaceae;g__Cellulomonas;s__Cellulomonas uda
GCF_001865765.1	99.5332	0	#N/A	#N/A	#N/A	#N/A	#N/A	d__Bacteria;p__Actinobacteriota;c__Actinomycetia;o__Mycobacteriales;f__Mycobacteriaceae;g__Corynebacterium;s__Corynebacterium pseudotuberculosis
GCF_900478035.1	98.348	0	#N/A	#N/A	#N/A	#N/A	#N/A	d__Bacteria;p__Actinobacteriota;c__Actinomycetia;o__Mycobacteriales;f__Mycobacteriaceae;g__Corynebacterium;s__Corynebacterium renale
GCF_003641245.1	100	0	#N/A	#N/A	#N/A	#N/A	#N/A	d__Bacteria;p__Actinobacteriota;c__Actinomycetia;o__Mycobacteriales;f__Mycobacteriaceae;g__Corynebacterium;s__Corynebacterium xerosis
GCF_006539825.1	98.8739	0.45045	#N/A	#N/A	#N/A	#N/A	#N/A	d__Bacteria;p__Actinobacteriota;c__Actinomycetia;o__Mycobacteriales;f__Mycobacteriaceae;g__Corynebacterium;s__Corynebacterium variabile
GCF_900104415.1	97.7011	0.862069	#N/A	#N/A	#N/A	#N/A	#N/A	d__Bacteria;p__Firmicutes_A;c__Clostridia;o__Lachnospirales;f__Lachnospiraceae;g__Eubacterium_C;s__Eubacterium_C oxidoreducens
GCF_003464225.1	98.1132	1.24663	S-ribosylhomocysteine lyase	#N/A	#N/A	#N/A	#N/A	d__Bacteria;p__Firmicutes;c__Bacilli;o__Erysipelotrichales;f__Erysipelotrichaceae;g__Holdemanella;s__Holdemanella biformis
GCF_000807675.2	99.2958	0	S-ribosylhomocysteine lyase	#N/A	#N/A	#N/A	#N/A	d__Bacteria;p__Firmicutes_A;c__Clostridia;o__Eubacteriales;f__Eubacteriaceae;g__Eubacterium;s__Eubacterium limosum
GCF_015668515.1	99.3007	0	#N/A	#N/A	#N/A	#N/A	#N/A	d__Bacteria;p__Firmicutes_A;c__Clostridia;o__Peptostreptococcales;f__Peptostreptococcaceae;g__Paraclostridium;s__Paraclostridium tenue
GCF_900087655.1	99.0132	0	S-ribosylhomocysteine lyase	#N/A	#N/A	#N/A	#N/A	d__Bacteria;p__Actinobacteriota;c__Actinomycetia;o__Propionibacteriales;f__Propionibacteriaceae;g__Propionibacterium;s__Propionibacterium freudenreichii
GCF_003956085.1	100	0	S-ribosylhomocysteine lyase	#N/A	#N/A	#N/A	#N/A	d__Bacteria;p__Actinobacteriota;c__Actinomycetia;o__Propionibacteriales;f__Propionibacteriaceae;g__Acidipropionibacterium;s__Acidipropionibacterium acidipropionici
GCF_005890135.1	99.6711	0	S-ribosylhomocysteine lyase	#N/A	#N/A	#N/A	#N/A	d__Bacteria;p__Actinobacteriota;c__Actinomycetia;o__Propionibacteriales;f__Propionibacteriaceae;g__Acidipropionibacterium;s__Acidipropionibacterium jensenii
GCF_900637725.1	97.4695	1.7452	#N/A	#N/A	#N/A	#N/A	#N/A	d__Bacteria;p__Actinobacteriota;c__Actinomycetia;o__Propionibacteriales;f__Propionibacteriaceae;g__Arachnia;s__Arachnia propionica
GCF_006716235.1	99.2228	0.949914	#N/A	#N/A	#N/A	#N/A	#N/A	d__Bacteria;p__Actinobacteriota;c__Actinomycetia;o__Propionibacteriales;f__Propionibacteriaceae;g__Propioniferax;s__Propioniferax innocua
GCF_001307545.1	99.8113	0.503145	#N/A	#N/A	#N/A	#N/A	#N/A	d__Bacteria;p__Actinobacteriota;c__Actinomycetia;o__Mycobacteriales;f__Mycobacteriaceae;g__Mycobacterium;s__Mycobacterium fortuitum
GCF_003253775.1	87.8667	0	#N/A	#N/A	#N/A	#N/A	#N/A	d__Bacteria;p__Actinobacteriota;c__Actinomycetia;o__Mycobacteriales;f__Mycobacteriaceae;g__Mycobacterium;s__Mycobacterium leprae
GCF_900453675.1	100	0.151515	#N/A	#N/A	#N/A	#N/A	#N/A	d__Bacteria;p__Actinobacteriota;c__Actinomycetia;o__Mycobacteriales;f__Mycobacteriaceae;g__Mycobacterium;s__Mycobacterium phlei
GCF_013349145.1	99.9373	1.2949	#N/A	#N/A	#N/A	#N/A	#N/A	d__Bacteria;p__Actinobacteriota;c__Actinomycetia;o__Mycobacteriales;f__Mycobacteriaceae;g__Mycobacterium;s__Mycobacterium smegmatis
GCF_010727945.1	99.5455	0.772727	#N/A	#N/A	#N/A	#N/A	#N/A	d__Bacteria;p__Actinobacteriota;c__Actinomycetia;o__Mycobacteriales;f__Mycobacteriaceae;g__Mycobacterium;s__Mycobacterium cookii
GCF_001722335.1	100	0	#N/A	#N/A	#N/A	#N/A	#N/A	d__Bacteria;p__Actinobacteriota;c__Actinomycetia;o__Mycobacteriales;f__Mycobacteriaceae;g__Mycobacterium;s__Mycobacterium flavescens_A
GCF_002102175.1	99.5444	0.350397	#N/A	#N/A	#N/A	#N/A	#N/A	d__Bacteria;p__Actinobacteriota;c__Actinomycetia;o__Mycobacteriales;f__Mycobacteriaceae;g__Mycobacterium;s__Mycobacterium gastri
GCF_002101675.1	99.9444	3.24206	#N/A	#N/A	#N/A	#N/A	#N/A	d__Bacteria;p__Actinobacteriota;c__Actinomycetia;o__Mycobacteriales;f__Mycobacteriaceae;g__Mycobacterium;s__Mycobacterium gordonae
GCF_019645855.1	99.9444	1.15	#N/A	#N/A	#N/A	#N/A	#N/A	d__Bacteria;p__Actinobacteriota;c__Actinomycetia;o__Mycobacteriales;f__Mycobacteriaceae;g__Mycobacterium;s__Mycobacterium malmoense_B
GCF_016745295.1	99.8778	0.677778	#N/A	#N/A	#N/A	#N/A	#N/A	d__Bacteria;p__Actinobacteriota;c__Actinomycetia;o__Mycobacteriales;f__Mycobacteriaceae;g__Mycobacterium;s__Mycobacterium marinum
GCF_002101775.1	99.5455	0.151515	#N/A	#N/A	#N/A	#N/A	#N/A	d__Bacteria;p__Actinobacteriota;c__Actinomycetia;o__Mycobacteriales;f__Mycobacteriaceae;g__Mycobacterium;s__Mycobacterium nonchromogenicum
GCF_002086735.1	99.9444	0.666667	#N/A	#N/A	#N/A	#N/A	#N/A	d__Bacteria;p__Actinobacteriota;c__Actinomycetia;o__Mycobacteriales;f__Mycobacteriaceae;g__Mycobacterium;s__Mycobacterium scrofulaceum
GCF_010727605.1	99.6111	1.77778	#N/A	#N/A	#N/A	#N/A	#N/A	d__Bacteria;p__Actinobacteriota;c__Actinomycetia;o__Mycobacteriales;f__Mycobacteriaceae;g__Mycobacterium;s__Mycobacterium simiae
GCF_002250655.1	100	0.808625	#N/A	#N/A	#N/A	#N/A	#N/A	d__Bacteria;p__Actinobacteriota;c__Actinomycetia;o__Mycobacteriales;f__Mycobacteriaceae;g__Mycobacterium;s__Mycobacterium sphagni
GCF_002116635.1	99.9444	0.777778	S-ribosylhomocysteine lyase	#N/A	#N/A	#N/A	#N/A	d__Bacteria;p__Actinobacteriota;c__Actinomycetia;o__Mycobacteriales;f__Mycobacteriaceae;g__Mycobacterium;s__Mycobacterium szulgai
GCF_900187145.1	100	0.151515	#N/A	#N/A	#N/A	#N/A	#N/A	d__Bacteria;p__Actinobacteriota;c__Actinomycetia;o__Mycobacteriales;f__Mycobacteriaceae;g__Mycobacterium;s__Mycobacterium terrae
GCF_900453395.1	99.0909	2.65152	#N/A	#N/A	#N/A	#N/A	#N/A	d__Bacteria;p__Actinobacteriota;c__Actinomycetia;o__Mycobacteriales;f__Mycobacteriaceae;g__Mycobacterium;s__Mycobacterium xenopi
GCF_900637195.1	99.8747	0.0537057	#N/A	#N/A	#N/A	#N/A	#N/A	d__Bacteria;p__Actinobacteriota;c__Actinomycetia;o__Mycobacteriales;f__Mycobacteriaceae;g__Mycobacterium;s__Mycobacterium aurum
GCF_900637205.1	99.7727	0.227273	#N/A	#N/A	#N/A	#N/A	#N/A	d__Bacteria;p__Actinobacteriota;c__Actinomycetia;o__Mycobacteriales;f__Mycobacteriaceae;g__Mycobacterium;s__Mycobacterium chitae
GCF_010726955.1	99.0126	0.397724	#N/A	#N/A	#N/A	#N/A	#N/A	d__Bacteria;p__Actinobacteriota;c__Actinomycetia;o__Mycobacteriales;f__Mycobacteriaceae;g__Mycobacterium;s__Mycobacterium fallax
GCF_010728925.1	100	0	#N/A	#N/A	#N/A	#N/A	#N/A	d__Bacteria;p__Actinobacteriota;c__Actinomycetia;o__Mycobacteriales;f__Mycobacteriaceae;g__Mycobacterium;s__Mycobacterium gadium
GCF_018363015.1	100	2.77089	#N/A	#N/A	#N/A	#N/A	#N/A	d__Bacteria;p__Actinobacteriota;c__Actinomycetia;o__Mycobacteriales;f__Mycobacteriaceae;g__Mycobacterium;s__Mycobacterium neoaurum
GCF_019645875.1	100	0.943396	#N/A	#N/A	#N/A	#N/A	#N/A	d__Bacteria;p__Actinobacteriota;c__Actinomycetia;o__Mycobacteriales;f__Mycobacteriaceae;g__Mycobacterium;s__Mycobacterium farcinogenes
GCF_900187065.1	99.3182	0	#N/A	#N/A	#N/A	#N/A	#N/A	d__Bacteria;p__Actinobacteriota;c__Actinomycetia;o__Mycobacteriales;f__Mycobacteriaceae;g__Mycobacterium;s__Mycobacterium thermoresistibile
GCF_002102395.1	100	0.151515	#N/A	#N/A	#N/A	#N/A	#N/A	d__Bacteria;p__Actinobacteriota;c__Actinomycetia;o__Mycobacteriales;f__Mycobacteriaceae;g__Mycobacterium;s__Mycobacterium triviale
GCF_010726245.1	100	0.0628931	#N/A	#N/A	#N/A	#N/A	#N/A	d__Bacteria;p__Actinobacteriota;c__Actinomycetia;o__Mycobacteriales;f__Mycobacteriaceae;g__Mycobacterium;s__Mycobacterium aichiense
GCF_900453455.1	99.4361	0.179019	#N/A	#N/A	#N/A	#N/A	#N/A	d__Bacteria;p__Actinobacteriota;c__Actinomycetia;o__Mycobacteriales;f__Mycobacteriaceae;g__Mycobacterium;s__Mycobacterium chubuense
GCF_019456655.1	99.7484	0.188679	#N/A	#N/A	#N/A	#N/A	#N/A	d__Bacteria;p__Actinobacteriota;c__Actinomycetia;o__Mycobacteriales;f__Mycobacteriaceae;g__Mycobacterium;s__Mycobacterium diernhoferi
GCF_019739075.1	100	0.377358	#N/A	#N/A	#N/A	#N/A	#N/A	d__Bacteria;p__Actinobacteriota;c__Actinomycetia;o__Mycobacteriales;f__Mycobacteriaceae;g__Mycobacterium;s__Mycobacterium farcinogenes
GCF_004359005.1	100	0.179019	#N/A	#N/A	#N/A	#N/A	#N/A	d__Bacteria;p__Actinobacteriota;c__Actinomycetia;o__Mycobacteriales;f__Mycobacteriaceae;g__Mycobacterium;s__Mycobacterium obuense
GCF_014648415.1	100	1.77994	#N/A	#N/A	#N/A	#N/A	#N/A	d__Bacteria;p__Actinobacteriota;c__Actinomycetia;o__Mycobacteriales;f__Pseudonocardiaceae;g__Actinokineospora;s__Actinokineospora fastidiosa
GCF_007362295.1	99.6402	1.50441	#N/A	#N/A	#N/A	#N/A	#N/A	d__Bacteria;p__Actinobacteriota;c__Actinomycetia;o__Mycobacteriales;f__Mycobacteriaceae;g__Nocardia;s__Nocardia otitidiscaviarum
GCF_900637185.1	99.6541	2.1761	#N/A	#N/A	#N/A	#N/A	#N/A	d__Bacteria;p__Actinobacteriota;c__Actinomycetia;o__Mycobacteriales;f__Mycobacteriaceae;g__Nocardia;s__Nocardia asteroides
GCF_003004765.2	99.4318	0.094697	#N/A	#N/A	#N/A	#N/A	#N/A	d__Bacteria;p__Actinobacteriota;c__Actinomycetia;o__Mycobacteriales;f__Mycobacteriaceae;g__Rhodococcus;s__Rhodococcus rhodochrous
GCF_016804345.1	99.3711	0.377358	#N/A	#N/A	#N/A	#N/A	#N/A	d__Bacteria;p__Actinobacteriota;c__Actinomycetia;o__Mycobacteriales;f__Mycobacteriaceae;g__Rhodococcus;s__Rhodococcus ruber
GCF_008630535.1	100	2.62411	#N/A	#N/A	#N/A	#N/A	#N/A	d__Bacteria;p__Actinobacteriota;c__Actinomycetia;o__Mycobacteriales;f__Pseudonocardiaceae;g__Saccharopolyspora;s__Saccharopolyspora hirsuta
GCF_013410345.1	99.4681	1.84397	#N/A	#N/A	#N/A	#N/A	#N/A	d__Bacteria;p__Actinobacteriota;c__Actinomycetia;o__Mycobacteriales;f__Pseudonocardiaceae;g__Saccharopolyspora;s__Saccharopolyspora hordei
GCF_014648255.1	98.7047	0.259067	#N/A	#N/A	Autoinducer 2-binding protein LsrB	#N/A	#N/A	d__Bacteria;p__Actinobacteriota;c__Actinomycetia;o__Propionibacteriales;f__Nocardioidaceae;g__Nocardioides;s__Nocardioides albus
GCF_014648595.1	98.4456	0	#N/A	#N/A	#N/A	#N/A	#N/A	d__Bacteria;p__Actinobacteriota;c__Actinomycetia;o__Propionibacteriales;f__Nocardioidaceae;g__Nocardioides;s__Nocardioides luteus
GCF_900142365.1	99.6454	2.83688	#N/A	#N/A	#N/A	#N/A	#N/A	d__Bacteria;p__Actinobacteriota;c__Actinomycetia;o__Mycobacteriales;f__Pseudonocardiaceae;g__Pseudonocardia;s__Pseudonocardia thermophila
GCF_000948395.1	99.1023	0.819672	#N/A	#N/A	#N/A	#N/A	#N/A	d__Bacteria;p__Actinobacteriota;c__Actinomycetia;o__Mycobacteriales;f__Frankiaceae;g__Frankia;s__Frankia torreyi
GCF_900187045.1	95.4212	0	#N/A	#N/A	#N/A	#N/A	#N/A	d__Bacteria;p__Actinobacteriota;c__Actinomycetia;o__Actinomycetales;f__Dermatophilaceae;g__Dermatophilus;s__Dermatophilus congolensis
GCF_016862155.1	100	2.70677	#N/A	#N/A	Autoinducer 2-binding protein LsrB	#N/A	#N/A	d__Bacteria;p__Actinobacteriota;c__Actinomycetia;o__Mycobacteriales;f__Micromonosporaceae;g__Actinoplanes;s__Actinoplanes digitatis
GCF_016862455.1	100	0.705467	#N/A	#N/A	Autoinducer 2-binding protein LsrB	#N/A	#N/A	d__Bacteria;p__Actinobacteriota;c__Actinomycetia;o__Mycobacteriales;f__Micromonosporaceae;g__Actinoplanes;s__Actinoplanes utahensis
GCF_002926165.1	100	2.10526	#N/A	#N/A	#N/A	#N/A	#N/A	d__Bacteria;p__Actinobacteriota;c__Actinomycetia;o__Mycobacteriales;f__Micromonosporaceae;g__Micromonospora;s__Micromonospora chalcea
GCF_900091495.1	100	0.789474	#N/A	#N/A	#N/A	#N/A	#N/A	d__Bacteria;p__Actinobacteriota;c__Actinomycetia;o__Mycobacteriales;f__Micromonosporaceae;g__Micromonospora;s__Micromonospora echinospora
GCF_007830265.1	100	0.789474	#N/A	#N/A	#N/A	#N/A	#N/A	d__Bacteria;p__Actinobacteriota;c__Actinomycetia;o__Mycobacteriales;f__Micromonosporaceae;g__Micromonospora;s__Micromonospora olivasterospora
GCF_900091545.1	99.4737	2.10526	#N/A	#N/A	#N/A	#N/A	#N/A	d__Bacteria;p__Actinobacteriota;c__Actinomycetia;o__Mycobacteriales;f__Micromonosporaceae;g__Micromonospora;s__Micromonospora viridifaciens
GCF_016921115.1	100	1.29828	#N/A	#N/A	#N/A	#N/A	#N/A	d__Bacteria;p__Actinobacteriota;c__Actinomycetia;o__Streptomycetales;f__Streptomycetaceae;g__Streptomyces;s__Streptomyces actuosus_A
GCF_000359525.1	99.8927	1.00143	#N/A	#N/A	#N/A	#N/A	#N/A	d__Bacteria;p__Actinobacteriota;c__Actinomycetia;o__Streptomycetales;f__Streptomycetaceae;g__Streptomyces;s__Streptomyces albidoflavus
GCF_000813365.1	99.6441	1.42349	#N/A	#N/A	#N/A	#N/A	#N/A	d__Bacteria;p__Actinobacteriota;c__Actinomycetia;o__Streptomycetales;f__Streptomycetaceae;g__Streptomyces;s__Streptomyces albus
GCF_001514065.1	100	1.28755	#N/A	#N/A	Autoinducer 2-binding protein LsrB	#N/A	#N/A	d__Bacteria;p__Actinobacteriota;c__Actinomycetia;o__Streptomycetales;f__Streptomycetaceae;g__Streptomyces;s__Streptomyces antibioticus
GCF_020783455.1	99.8415	0.0880282	#N/A	#N/A	#N/A	#N/A	#N/A	d__Bacteria;p__Actinobacteriota;c__Actinomycetia;o__Streptomycetales;f__Streptomycetaceae;g__Streptomyces;s__Streptomyces anulatus
GCF_003330865.1	99.9296	0.821596	#N/A	#N/A	#N/A	#N/A	#N/A	d__Bacteria;p__Actinobacteriota;c__Actinomycetia;o__Streptomycetales;f__Streptomycetaceae;g__Streptomyces;s__Streptomyces atratus
GCF_000721255.1	99.4737	1.31579	#N/A	#N/A	#N/A	#N/A	#N/A	d__Bacteria;p__Actinobacteriota;c__Actinomycetia;o__Streptomycetales;f__Streptomycetaceae;g__Kitasatospora;s__Kitasatospora aureofaciens
GCF_001188955.3	99.4737	2.7193	#N/A	#N/A	#N/A	#N/A	#N/A	d__Bacteria;p__Actinobacteriota;c__Actinomycetia;o__Streptomycetales;f__Streptomycetaceae;g__Kitasatospora;s__Kitasatospora aureofaciens
GCF_014650695.1	99.5775	0.490443	#N/A	#N/A	#N/A	#N/A	#N/A	d__Bacteria;p__Actinobacteriota;c__Actinomycetia;o__Streptomycetales;f__Streptomycetaceae;g__Streptomyces;s__Streptomyces avidinii
GCF_000716625.1	99.4894	0.86072	#N/A	#N/A	#N/A	#N/A	#N/A	d__Bacteria;p__Actinobacteriota;c__Actinomycetia;o__Streptomycetales;f__Streptomycetaceae;g__Streptomyces;s__Streptomyces bikiniensis
GCF_008312845.1	98.8434	1.36206	#N/A	#N/A	Autoinducer 2-binding protein LsrB	#N/A	#N/A	d__Bacteria;p__Actinobacteriota;c__Actinomycetia;o__Streptomycetales;f__Streptomycetaceae;g__Streptomyces;s__Streptomyces cacaoi
GCF_017876235.1	99.9296	1.10664	#N/A	#N/A	#N/A	#N/A	#N/A	d__Bacteria;p__Actinobacteriota;c__Actinomycetia;o__Streptomycetales;f__Streptomycetaceae;g__Streptomyces;s__Streptomyces cinnamonensis
GCF_015767775.1	99.5775	1.01861	#N/A	#N/A	#N/A	#N/A	#N/A	d__Bacteria;p__Actinobacteriota;c__Actinomycetia;o__Streptomycetales;f__Streptomycetaceae;g__Streptomyces;s__Streptomyces clavuligerus
GCF_001514055.1	99.8927	1.39485	#N/A	#N/A	Autoinducer 2-binding protein LsrB	#N/A	#N/A	d__Bacteria;p__Actinobacteriota;c__Actinomycetia;o__Streptomycetales;f__Streptomycetaceae;g__Streptomyces;s__Streptomyces olivaceoviridis
GCF_004028635.1	100	0	#N/A	#N/A	Autoinducer 2-binding protein LsrB	#N/A	#N/A	d__Bacteria;p__Actinobacteriota;c__Actinomycetia;o__Streptomycetales;f__Streptomycetaceae;g__Streptomyces;s__Streptomyces cyaneus
GCF_000725545.1	99.8415	1.63732	#N/A	#N/A	#N/A	#N/A	#N/A	d__Bacteria;p__Actinobacteriota;c__Actinomycetia;o__Streptomycetales;f__Streptomycetaceae;g__Streptomyces;s__Streptomyces exfoliatus
GCF_002154375.1	97.9971	0.357654	#N/A	#N/A	Autoinducer 2-binding protein LsrB	#N/A	#N/A	d__Bacteria;p__Actinobacteriota;c__Actinomycetia;o__Streptomycetales;f__Streptomycetaceae;g__Streptomyces;s__Streptomyces pharetrae
GCF_000721185.1	99.8415	1.50905	#N/A	#N/A	#N/A	#N/A	#N/A	d__Bacteria;p__Actinobacteriota;c__Actinomycetia;o__Streptomycetales;f__Streptomycetaceae;g__Streptomyces;s__Streptomyces halstedii
GCF_014656055.1	99.8927	0	#N/A	#N/A	Autoinducer 2-binding protein LsrB	#N/A	#N/A	d__Bacteria;p__Actinobacteriota;c__Actinomycetia;o__Streptomycetales;f__Streptomycetaceae;g__Streptomyces;s__Streptomyces griseosporeus
GCF_003344445.1	99.6423	0.143062	#N/A	#N/A	Autoinducer 2-binding protein LsrB	#N/A	#N/A	d__Bacteria;p__Actinobacteriota;c__Actinomycetia;o__Streptomycetales;f__Streptomycetaceae;g__Streptomyces;s__Streptomyces lincolnensis
GCF_013364315.1	99.8415	0.452716	#N/A	#N/A	Autoinducer 2-binding protein LsrB	#N/A	#N/A	d__Bacteria;p__Actinobacteriota;c__Actinomycetia;o__Streptomycetales;f__Streptomycetaceae;g__Streptomyces;s__Streptomyces microflavus
GCF_014650115.1	99.8927	1.07296	#N/A	#N/A	Autoinducer 2-binding protein LsrB	#N/A	#N/A	d__Bacteria;p__Actinobacteriota;c__Actinomycetia;o__Streptomycetales;f__Streptomycetaceae;g__Streptomyces;s__Streptomyces olivaceoviridis
GCF_014650135.1	100	0.0858369	#N/A	#N/A	Autoinducer 2-binding protein LsrB	#N/A	#N/A	d__Bacteria;p__Actinobacteriota;c__Actinomycetia;o__Streptomycetales;f__Streptomycetaceae;g__Streptomyces;s__Streptomyces rochei
GCF_001418655.1	97.0315	0.786838	#N/A	#N/A	Autoinducer 2-binding protein LsrB	#N/A	#N/A	d__Bacteria;p__Actinobacteriota;c__Actinomycetia;o__Streptomycetales;f__Streptomycetaceae;g__Streptomyces;s__Streptomyces phaeochromogenes
GCF_014650155.1	100	0	#N/A	#N/A	Autoinducer 2-binding protein LsrB	#N/A	#N/A	d__Bacteria;p__Actinobacteriota;c__Actinomycetia;o__Streptomycetales;f__Streptomycetaceae;g__Streptomyces;s__Streptomyces violaceus
GCF_014649895.1	99.5708	0	#N/A	#N/A	Autoinducer 2-binding protein LsrB	#N/A	#N/A	d__Bacteria;p__Actinobacteriota;c__Actinomycetia;o__Streptomycetales;f__Streptomycetaceae;g__Streptomyces;s__Streptomyces pseudogriseolus
GCF_014650435.1	100	0.858369	#N/A	#N/A	Autoinducer 2-binding protein LsrB|Autoinducer 2-binding protein LsrB	#N/A	#N/A	d__Bacteria;p__Actinobacteriota;c__Actinomycetia;o__Streptomycetales;f__Streptomycetaceae;g__Streptomyces;s__Streptomyces tendae
GCF_002155915.1	97.9971	0.705089	#N/A	#N/A	#N/A	#N/A	#N/A	d__Bacteria;p__Actinobacteriota;c__Actinomycetia;o__Streptomycetales;f__Streptomycetaceae;g__Streptomyces;s__Streptomyces thermovulgaris
GCF_002082175.1	99.8122	0.469484	#N/A	#N/A	#N/A	#N/A	#N/A	d__Bacteria;p__Actinobacteriota;c__Actinomycetia;o__Streptomycetales;f__Streptomycetaceae;g__Streptomyces;s__Streptomyces californicus
GCF_021228305.1	99.5552	0.484381	#N/A	#N/A	#N/A	#N/A	#N/A	d__Bacteria;p__Actinobacteriota;c__Actinomycetia;o__Streptomycetales;f__Streptomycetaceae;g__Streptomyces;s__Streptomyces albireticuli
GCF_014649415.1	99.8024	0.264085	#N/A	#N/A	#N/A	#N/A	#N/A	d__Bacteria;p__Actinobacteriota;c__Actinomycetia;o__Streptomycetales;f__Streptomycetaceae;g__Streptomyces;s__Streptomyces sindenensis
GCF_014650555.1	99.5775	1.37422	#N/A	#N/A	#N/A	#N/A	#N/A	d__Bacteria;p__Actinobacteriota;c__Actinomycetia;o__Streptomycetales;f__Streptomycetaceae;g__Streptomyces;s__Streptomyces goshikiensis
GCF_001514205.1	99.8927	0.858369	#N/A	#N/A	Autoinducer 2-binding protein LsrB	#N/A	#N/A	d__Bacteria;p__Actinobacteriota;c__Actinomycetia;o__Streptomycetales;f__Streptomycetaceae;g__Streptomyces;s__Streptomyces griseoruber
GCF_019219635.1	99.8415	0.804829	#N/A	#N/A	#N/A	#N/A	#N/A	d__Bacteria;p__Actinobacteriota;c__Actinomycetia;o__Streptomycetales;f__Streptomycetaceae;g__Streptomyces;s__Streptomyces halstedii
GCF_009600885.1	98.8732	1.2827	#N/A	#N/A	#N/A	#N/A	#N/A	d__Bacteria;p__Actinobacteriota;c__Actinomycetia;o__Streptomycetales;f__Streptomycetaceae;g__Streptomyces;s__Streptomyces jumonjinensis_A
GCF_002261115.1	99.6441	3.54177	#N/A	#N/A	#N/A	#N/A	#N/A	d__Bacteria;p__Actinobacteriota;c__Actinomycetia;o__Streptomycetales;f__Streptomycetaceae;g__Streptomyces;s__Streptomyces celluloflavus
GCF_014647875.1	99.8927	2.17454	#N/A	#N/A	Autoinducer 2-binding protein LsrB	#N/A	#N/A	d__Bacteria;p__Actinobacteriota;c__Actinomycetia;o__Streptomycetales;f__Streptomycetaceae;g__Streptomyces;s__Streptomyces brasiliensis
GCF_008704935.1	99.4894	0.9222	#N/A	#N/A	#N/A	#N/A	#N/A	d__Bacteria;p__Actinobacteriota;c__Actinomycetia;o__Streptomycetales;f__Streptomycetaceae;g__Streptomyces;s__Streptomyces vinaceus
GCF_000720455.1	99.5775	2.28035	#N/A	#N/A	#N/A	#N/A	#N/A	d__Bacteria;p__Actinobacteriota;c__Actinomycetia;o__Streptomycetales;f__Streptomycetaceae;g__Streptomyces;s__Streptomyces cinnamonensis
GCF_002335465.1	100	1.71674	#N/A	#N/A	Autoinducer 2-binding protein LsrB	#N/A	#N/A	d__Bacteria;p__Actinobacteriota;c__Actinomycetia;o__Streptomycetales;f__Streptomycetaceae;g__Streptomyces;s__Streptomyces olivochromogenes
GCF_008704495.1	99.8927	1.57368	#N/A	#N/A	#N/A	#N/A	#N/A	d__Bacteria;p__Actinobacteriota;c__Actinomycetia;o__Streptomycetales;f__Streptomycetaceae;g__Streptomyces;s__Streptomyces kanamyceticus
GCF_000721105.1	100	0.214592	#N/A	#N/A	Autoinducer 2-binding protein LsrB	#N/A	#N/A	d__Bacteria;p__Actinobacteriota;c__Actinomycetia;o__Streptomycetales;f__Streptomycetaceae;g__Streptomyces;s__Streptomyces cellulosae_A
GCF_008704715.1	100	0.143062	#N/A	#N/A	Autoinducer 2-binding protein LsrB	#N/A	#N/A	d__Bacteria;p__Actinobacteriota;c__Actinomycetia;o__Streptomycetales;f__Streptomycetaceae;g__Streptomyces;s__Streptomyces chartreusis
GCF_014656115.1	99.1993	1.3132	#N/A	#N/A	#N/A	#N/A	#N/A	d__Bacteria;p__Actinobacteriota;c__Actinomycetia;o__Streptomycetales;f__Streptomycetaceae;g__Streptomyces;s__Streptomyces morookaense
GCF_014648495.1	100	1.06952	#N/A	#N/A	Autoinducer 2-binding protein LsrB	#N/A	#N/A	d__Bacteria;p__Actinobacteriota;c__Actinomycetia;o__Streptosporangiales;f__Streptosporangiaceae;g__Spirillospora;s__Spirillospora cremea
GCF_900108175.1	100	0.611154	#N/A	#N/A	Autoinducer 2-binding protein LsrB	#N/A	#N/A	d__Bacteria;p__Actinobacteriota;c__Actinomycetia;o__Streptosporangiales;f__Streptosporangiaceae;g__Thermomonospora;s__Thermomonospora echinospora
GCF_900445005.1	97.3262	2.45989	#N/A	#N/A	#N/A	#N/A	#N/A	d__Bacteria;p__Actinobacteriota;c__Actinomycetia;o__Streptosporangiales;f__Streptosporangiaceae;g__Spirillospora;s__Spirillospora madurae
GCF_001570365.1	100	4.85009	#N/A	#N/A	#N/A	#N/A	#N/A	d__Bacteria;p__Actinobacteriota;c__Actinomycetia;o__Streptosporangiales;f__Streptosporangiaceae;g__Microtetraspora;s__Microtetraspora fusca
GCF_014203605.1	99.8236	1.85185	#N/A	#N/A	#N/A	#N/A	#N/A	d__Bacteria;p__Actinobacteriota;c__Actinomycetia;o__Streptosporangiales;f__Streptosporangiaceae;g__Planomonospora_A;s__Planomonospora_A venezuelensis
GCF_000721075.1	99.8236	1.12875	#N/A	#N/A	Autoinducer 2-binding protein LsrB	#N/A	#N/A	d__Bacteria;p__Actinobacteriota;c__Actinomycetia;o__Streptosporangiales;f__Streptosporangiaceae;g__Streptosporangium;s__Streptosporangium amethystogenes
GCF_017161365.1	98.1481	0.26455	#N/A	#N/A	#N/A	#N/A	#N/A	d__Bacteria;p__Actinobacteriota;c__Actinomycetia;o__Streptosporangiales;f__Streptosporangiaceae;g__Thermobispora;s__Thermobispora bispora
GCF_900638215.1	100	0	#N/A	#N/A	Autoinducer 2-binding protein LsrB	#N/A	#N/A	d__Bacteria;p__Actinobacteriota;c__Actinomycetia;o__Streptosporangiales;f__Streptosporangiaceae;g__Nocardiopsis;s__Nocardiopsis dassonvillei
GCF_900129375.1	100	4.96764	#N/A	#N/A	#N/A	#N/A	#N/A	d__Bacteria;p__Actinobacteriota;c__Actinomycetia;o__Mycobacteriales;f__Pseudonocardiaceae;g__Streptoalloteichus;s__Streptoalloteichus hindustanus
GCF_015034585.1	99.4536	0	#N/A	#N/A	#N/A	#N/A	#N/A	d__Bacteria;p__Actinobacteriota;c__Actinomycetia;o__Streptosporangiales;f__Streptosporangiaceae;g__Thermobifida;s__Thermobifida fusca
GCF_013867715.1	97.9231	0.192308	#N/A	#N/A	#N/A	#N/A	#N/A	d__Bacteria;p__Firmicutes;c__Bacilli;o__Thermoactinomycetales;f__Thermoactinomycetaceae;g__Thermoactinomyces;s__Thermoactinomyces vulgaris
GCF_005886755.1	98.6923	0.192308	#N/A	#N/A	#N/A	#N/A	#N/A	d__Bacteria;p__Firmicutes;c__Bacilli;o__Thermoactinomycetales;f__Thermoactinomycetaceae;g__Thermoactinomyces;s__Thermoactinomyces vulgaris
GCF_900176515.1	99.4681	3.85474	#N/A	#N/A	Autoinducer 2-binding protein LsrB|Autoinducer 2-binding protein LsrB	#N/A	#N/A	d__Bacteria;p__Actinobacteriota;c__Actinomycetia;o__Mycobacteriales;f__Pseudonocardiaceae;g__Kibdelosporangium;s__Kibdelosporangium aridum
GCF_006539145.1	98.9899	0.252525	S-ribosylhomocysteine lyase	#N/A	#N/A	#N/A	#N/A	d__Bacteria;p__Actinobacteriota;c__Actinomycetia;o__Actinomycetales;f__Microbacteriaceae;g__Microbacterium;s__Microbacterium testaceum
GCF_006715175.1	100	0.183655	#N/A	#N/A	#N/A	#N/A	#N/A	d__Bacteria;p__Actinobacteriota;c__Actinomycetia;o__Actinomycetales;f__Microbacteriaceae;g__Curtobacterium;s__Curtobacterium citreum
GCF_001509405.1	99.4819	0.690846	#N/A	#N/A	#N/A	#N/A	#N/A	d__Bacteria;p__Actinobacteriota;c__Actinomycetia;o__Propionibacteriales;f__Nocardioidaceae;g__Aeromicrobium;s__Aeromicrobium erythreum
GCF_000785495.1	99.2228	0	#N/A	#N/A	#N/A	#N/A	#N/A	d__Bacteria;p__Actinobacteriota;c__Actinomycetia;o__Propionibacteriales;f__Nocardioidaceae;g__Nocardioides;s__Nocardioides simplex
GCF_901542405.1	99.6377	0.543478	#N/A	#N/A	#N/A	#N/A	#N/A	d__Bacteria;p__Actinobacteriota;c__Actinomycetia;o__Mycobacteriales;f__Mycobacteriaceae;g__Gordonia;s__Gordonia terrae
GCF_000836635.1	99.4737	2.54386	#N/A	#N/A	#N/A	#N/A	#N/A	d__Bacteria;p__Actinobacteriota;c__Actinomycetia;o__Streptomycetales;f__Streptomycetaceae;g__Kitasatospora;s__Kitasatospora griseola
GCF_000716545.1	99.4737	2.01754	#N/A	#N/A	#N/A	#N/A	#N/A	d__Bacteria;p__Actinobacteriota;c__Actinomycetia;o__Streptomycetales;f__Streptomycetaceae;g__Kitasatospora;s__Kitasatospora phosalacinea
GCF_003634935.1	100	2.98197	#N/A	#N/A	#N/A	#N/A	#N/A	d__Bacteria;p__Actinobacteriota;c__Actinomycetia;o__Mycobacteriales;f__Pseudonocardiaceae;g__Actinosynnema;s__Actinosynnema australiense
GCF_003945385.1	99.3972	3.04374	#N/A	#N/A	#N/A	#N/A	#N/A	d__Bacteria;p__Actinobacteriota;c__Actinomycetia;o__Mycobacteriales;f__Pseudonocardiaceae;g__Pseudonocardia;s__Pseudonocardia autotrophica
GCF_006539285.1	98.1912	0	S-ribosylhomocysteine lyase	#N/A	#N/A	#N/A	#N/A	d__Bacteria;p__Firmicutes;c__Bacilli;o__Bacillales_G;f__Sporolactobacillaceae;g__Sporolactobacillus;s__Sporolactobacillus inulinus
GCF_003550015.1	98.6667	0	S-ribosylhomocysteine lyase	#N/A	#N/A	#N/A	#N/A	d__Bacteria;p__Firmicutes;c__Bacilli;o__Acholeplasmatales;f__Anaeroplasmataceae;g__Anaeroplasma;s__Anaeroplasma bactoclasticum
GCF_001547975.1	99.6241	1.50376	#N/A	#N/A	#N/A	#N/A	#N/A	d__Bacteria;p__Firmicutes;c__Bacilli;o__Mycoplasmatales;f__Metamycoplasmataceae;g__Metamycoplasma;s__Metamycoplasma arginini
GCF_000935875.1	100	0	#N/A	#N/A	#N/A	#N/A	#N/A	d__Bacteria;p__Firmicutes;c__Bacilli;o__Mycoplasmatales;f__Metamycoplasmataceae;g__Metamycoplasma;s__Metamycoplasma hominis
GCF_900660465.1	99.2481	1.50376	#N/A	#N/A	#N/A	#N/A	#N/A	d__Bacteria;p__Firmicutes;c__Bacilli;o__Mycoplasmatales;f__Mycoplasmoidaceae;g__Mycoplasmoides;s__Mycoplasmoides pneumoniae
GCF_900660575.1	99.2308	2.30769	#N/A	#N/A	#N/A	#N/A	#N/A	d__Bacteria;p__Firmicutes;c__Bacilli;o__Mycoplasmatales;f__Metamycoplasmataceae;g__Mycoplasmopsis_B;s__Mycoplasmopsis_B pulmonis
GCF_013393745.1	100	1.69173	#N/A	#N/A	#N/A	#N/A	#N/A	d__Bacteria;p__Firmicutes;c__Bacilli;o__Mycoplasmatales;f__Metamycoplasmataceae;g__Mycoplasmopsis_A;s__Mycoplasmopsis_A synoviae
GCF_009150585.1	100	0	#N/A	#N/A	#N/A	#N/A	#N/A	d__Bacteria;p__Firmicutes;c__Bacilli;o__Mycoplasmatales;f__Metamycoplasmataceae;g__Mycoplasmopsis;s__Mycoplasmopsis agalactiae
GCF_900660715.1	100	0	#N/A	#N/A	#N/A	#N/A	#N/A	d__Bacteria;p__Firmicutes;c__Bacilli;o__Mycoplasmatales;f__Metamycoplasmataceae;g__Metamycoplasma;s__Metamycoplasma arthritidis
GCF_900660525.1	98.8462	0	#N/A	#N/A	#N/A	#N/A	#N/A	d__Bacteria;p__Firmicutes;c__Bacilli;o__Mycoplasmatales;f__Metamycoplasmataceae;g__Mycoplasmopsis;s__Mycoplasmopsis bovigenitalium
GCF_003925935.1	98.8462	0	#N/A	#N/A	#N/A	#N/A	#N/A	d__Bacteria;p__Firmicutes;c__Bacilli;o__Mycoplasmatales;f__Metamycoplasmataceae;g__Mycoplasmopsis;s__Mycoplasmopsis californica
GCF_002930155.1	99.6241	0.107411	#N/A	#N/A	#N/A	#N/A	#N/A	d__Bacteria;p__Firmicutes;c__Bacilli;o__Mycoplasmatales;f__Mycoplasmataceae;g__Entomoplasma;s__Entomoplasma ellychniae
GCF_900660615.1	99.1026	2.69231	#N/A	#N/A	#N/A	#N/A	#N/A	d__Bacteria;p__Firmicutes;c__Bacilli;o__Mycoplasmatales;f__Mycoplasmoidaceae;g__Malacoplasma;s__Malacoplasma iowae
GCF_900660485.1	100	2.5641	#N/A	#N/A	#N/A	#N/A	#N/A	d__Bacteria;p__Firmicutes;c__Bacilli;o__Mycoplasmatales;f__Metamycoplasmataceae;g__Mesomycoplasma;s__Mesomycoplasma neurolyticum
GCF_900476175.1	99.6241	1.12782	#N/A	#N/A	#N/A	#N/A	#N/A	d__Bacteria;p__Firmicutes;c__Bacilli;o__Mycoplasmatales;f__Mycoplasmataceae;g__Mycoplasma;s__Mycoplasma putrefaciens
GCF_900660445.2	100	0	#N/A	#N/A	#N/A	#N/A	#N/A	d__Bacteria;p__Firmicutes;c__Bacilli;o__Mycoplasmatales;f__Metamycoplasmataceae;g__Metamycoplasma;s__Metamycoplasma salivarium
GCF_001886855.1	98.1203	0.483351	#N/A	#N/A	#N/A	#N/A	#N/A	d__Bacteria;p__Firmicutes;c__Bacilli;o__Mycoplasmatales;f__Mycoplasmataceae;g__Spiroplasma;s__Spiroplasma citri
GCF_009866525.1	98.1203	3.00752	#N/A	#N/A	#N/A	#N/A	#N/A	d__Bacteria;p__Firmicutes;c__Bacilli;o__Mycoplasmatales;f__Mycoplasmataceae;g__Spiroplasma;s__Spiroplasma poulsonii
GCF_002795265.1	98.8722	3.00752	#N/A	#N/A	#N/A	#N/A	#N/A	d__Bacteria;p__Firmicutes;c__Bacilli;o__Mycoplasmatales;f__Mycoplasmataceae;g__Spiroplasma_A;s__Spiroplasma_A clarkii
GCF_004379335.1	98.8722	1.8797	#N/A	#N/A	#N/A	#N/A	#N/A	d__Bacteria;p__Firmicutes;c__Bacilli;o__Mycoplasmatales;f__Mycoplasmataceae;g__Spiroplasma_A;s__Spiroplasma_A gladiatoris
GCF_003385765.1	98.6486	0	#N/A	#N/A	#N/A	#N/A	#N/A	d__Bacteria;p__Firmicutes;c__Bacilli;o__Acholeplasmatales;f__Acholeplasmataceae;g__Acholeplasma;s__Acholeplasma laidlawii
GCF_002749675.1	99.6241	0	#N/A	#N/A	#N/A	#N/A	#N/A	d__Bacteria;p__Firmicutes;c__Bacilli;o__Mycoplasmatales;f__Mycoplasmataceae;g__Mesoplasma;s__Mesoplasma entomophilum
GCF_004319545.1	98.7097	0.645161	#N/A	#N/A	#N/A	#N/A	#N/A	d__Bacteria;p__Desulfobacterota;c__Desulfobacteria;o__Desulfobacterales;f__Desulfobacteraceae;g__Desulfobacter;s__Desulfobacter hydrogenophilus
GCF_013389365.1	99.0323	1.45161	#N/A	#N/A	#N/A	#N/A	#N/A	d__Bacteria;p__Desulfobacterota;c__Desulfobacteria;o__Desulfobacterales;f__Desulfobacteraceae;g__Desulfobacter;s__Desulfobacter latus
GCF_000763575.1	98.9118	2.95056	S-ribosylhomocysteine lyase	Methyl-accepting chemotaxis protein PctA	#N/A	#N/A	#N/A	d__Bacteria;p__Firmicutes_A;c__Thermoanaerobacteria;o__Thermoanaerobacterales;f__Thermoanaerobacteraceae;g__Thermoanaerobacter;s__Thermoanaerobacter kivui
GCF_002021235.1	99.8258	0.696864	#N/A	#N/A	#N/A	#N/A	#N/A	d__Bacteria;p__Proteobacteria;c__Gammaproteobacteria;o__Chromatiales;f__Sedimenticolaceae;g__GCF-000787395;s__GCF-000787395 sp000787395
GCF_000517405.1	99.1252	1.23457	S-ribosylhomocysteine lyase	#N/A	#N/A	#N/A	#N/A	d__Bacteria;p__Proteobacteria;c__Gammaproteobacteria;o__Enterobacterales;f__Enterobacteriaceae;g__Sodalis_A;s__Sodalis_A pierantonius
GCF_003711265.1	97.1854	5.29801	#N/A	#N/A	#N/A	#N/A	#N/A	d__Bacteria;p__Proteobacteria;c__Gammaproteobacteria;o__PS1;f__Thioglobaceae;g__Thiodubiliella;s__Thiodubiliella sp001875585
GCF_007641255.1	99.9096	3.47574	#N/A	Methyl-accepting chemotaxis protein McpC	#N/A	#N/A	#N/A	d__Bacteria;p__Firmicutes_C;c__Negativicutes;o__Sporomusales;f__Sporomusaceae;g__Sporomusa;s__Sporomusa termitida
GCF_000964255.1	100	0.0139043	#N/A	#N/A	#N/A	#N/A	#N/A	d__Bacteria;p__Proteobacteria;c__Gammaproteobacteria;o__Pseudomonadales;f__Cellvibrionaceae;g__Teredinibacter;s__Teredinibacter turnerae
GCF_002983865.1	99.2545	0	#N/A	#N/A	Autoinducer 2-binding protein LsrB	#N/A	#N/A	d__Bacteria;p__Proteobacteria;c__Alphaproteobacteria;o__Rhodobacterales;f__Rhodobacteraceae;g__Roseobacter;s__Roseobacter denitrificans
GCF_014502795.1	99.3197	3.23129	#N/A	Methyl-accepting chemotaxis protein PctA|Methyl-accepting chemotaxis protein PctA	#N/A	#N/A	#N/A	d__Bacteria;p__Firmicutes_B;c__Desulfitobacteriia;o__Heliobacteriales;f__Heliobacteriaceae;g__Heliobacterium;s__Heliobacterium chlorum
GCF_009877435.1	99.4473	1.40306	#N/A	Methyl-accepting chemotaxis protein McpC|Methyl-accepting chemotaxis protein McpC	#N/A	#N/A	#N/A	d__Bacteria;p__Firmicutes_B;c__Desulfitobacteriia;o__Heliobacteriales;f__Heliobacteriaceae;g__Heliomicrobium;s__Heliomicrobium gestii
GCF_002861965.1	99.9242	0	S-ribosylhomocysteine lyase	#N/A	Autoinducer 2-binding protein LsrB	#N/A	#N/A	d__Bacteria;p__Actinobacteriota;c__Actinomycetia;o__Actinomycetales;f__Bifidobacteriaceae;g__Bifidobacterium;s__Bifidobacterium vaginale
GCF_900637305.1	98.6234	0	S-ribosylhomocysteine lyase	#N/A	#N/A	#N/A	#N/A	d__Bacteria;p__Proteobacteria;c__Gammaproteobacteria;o__Cardiobacteriales;f__Cardiobacteriaceae;g__Cardiobacterium;s__Cardiobacterium hominis
GCF_020628455.1	99.4475	0.276243	S-ribosylhomocysteine lyase	#N/A	#N/A	#N/A	#N/A	d__Bacteria;p__Firmicutes;c__Bacilli;o__Lactobacillales;f__Vagococcaceae;g__Vagococcus;s__Vagococcus fluvialis
GCF_003987495.1	98.895	0.552486	#N/A	#N/A	#N/A	#N/A	#N/A	d__Bacteria;p__Firmicutes;c__Bacilli;o__Lactobacillales;f__Vagococcaceae;g__Vagococcus_D;s__Vagococcus_D salmoninarum
GCF_900101835.1	80.4719	0.680272	#N/A	#N/A	#N/A	#N/A	#N/A	d__Bacteria;p__Firmicutes_B;c__Peptococcia;o__Peptococcales;f__Peptococcaceae;g__Peptococcus;s__Peptococcus niger
GCF_001703555.1	99.4536	0.546448	S-ribosylhomocysteine lyase	#N/A	#N/A	#N/A	#N/A	d__Bacteria;p__Firmicutes;c__Bacilli;o__Lactobacillales;f__Carnobacteriaceae;g__Carnobacterium;s__Carnobacterium divergens
GCF_004564725.1	99.4536	3.64299	S-ribosylhomocysteine lyase	#N/A	#N/A	#N/A	#N/A	d__Bacteria;p__Firmicutes;c__Bacilli;o__Lactobacillales;f__Carnobacteriaceae;g__Carnobacterium;s__Carnobacterium maltaromaticum
GCF_000712295.1	100	1.69492	#N/A	#N/A	#N/A	#N/A	#N/A	d__Bacteria;p__Synergistota;c__Synergistia;o__Synergistales;f__Synergistaceae;g__Synergistes;s__Synergistes jonesii
GCF_001703515.1	99.4475	0	S-ribosylhomocysteine lyase	#N/A	#N/A	#N/A	#N/A	d__Bacteria;p__Firmicutes;c__Bacilli;o__Lactobacillales;f__Listeriaceae;g__Brochothrix;s__Brochothrix thermosphacta
GCF_903797705.1	99.4508	0.590463	#N/A	hypothetical protein	#N/A	#N/A	#N/A	d__Bacteria;p__Proteobacteria;c__Gammaproteobacteria;o__Burkholderiales;f__Burkholderiaceae;g__Acidovorax;s__Acidovorax facilis
GCF_000317615.1	99.5546	0.296956	#N/A	#N/A	#N/A	#N/A	#N/A	d__Bacteria;p__Cyanobacteria;c__Cyanobacteriia;o__Cyanobacteriales;f__Rubidibacteraceae;g__Halothece;s__Halothece salina
GCF_003350205.1	99.6753	0.324675	#N/A	#N/A	#N/A	#N/A	#N/A	d__Bacteria;p__Proteobacteria;c__Alphaproteobacteria;o__Caulobacterales;f__Caulobacteraceae;g__Brevundimonas;s__Brevundimonas bullata
GCF_006716265.1	98.2659	0.115607	S-ribosylhomocysteine lyase	#N/A	#N/A	#N/A	#N/A	d__Bacteria;p__Actinobacteriota;c__Actinomycetia;o__Actinomycetales;f__Cellulomonadaceae;g__Rarobacter;s__Rarobacter faecitabidus
GCF_900460215.1	99.7059	0.882353	S-ribosylhomocysteine lyase	#N/A	#N/A	#N/A	#N/A	d__Bacteria;p__Proteobacteria;c__Gammaproteobacteria;o__Cardiobacteriales;f__Cardiobacteriaceae;g__Suttonella;s__Suttonella indologenes
GCF_002346025.1	99.5137	0	#N/A	hypothetical protein	#N/A	#N/A	#N/A	d__Bacteria;p__Proteobacteria;c__Gammaproteobacteria;o__Burkholderiales;f__Burkholderiaceae;g__Burkholderia;s__Burkholderia mallei
GCF_014200045.1	98.8477	0.796359	#N/A	#N/A	#N/A	#N/A	#N/A	d__Bacteria;p__Proteobacteria;c__Alphaproteobacteria;o__Sphingomonadales;f__Sphingomonadaceae;g__Rhizorhapis;s__Rhizorhapis suberifaciens
GCF_016027095.1	99.6587	1.47489	#N/A	#N/A	#N/A	#N/A	#N/A	d__Bacteria;p__Proteobacteria;c__Alphaproteobacteria;o__Sphingomonadales;f__Sphingomonadaceae;g__Sphingomonas;s__Sphingomonas paucimobilis
GCF_002504085.1	99.5904	1.70648	#N/A	#N/A	#N/A	#N/A	#N/A	d__Bacteria;p__Proteobacteria;c__Alphaproteobacteria;o__Sphingomonadales;f__Sphingomonadaceae;g__Sphingobium;s__Sphingobium yanoikuyae
GCF_016583575.1	99.9244	1.83908	#N/A	#N/A	#N/A	#N/A	#N/A	d__Bacteria;p__Proteobacteria;c__Gammaproteobacteria;o__Chromatiales;f__Chromatiaceae;g__Thiocystis;s__Thiocystis violacea
GCF_020541885.1	100	0.227273	S-ribosylhomocysteine lyase	#N/A	#N/A	#N/A	#N/A	d__Bacteria;p__Actinobacteriota;c__Actinomycetia;o__Actinomycetales;f__Bifidobacteriaceae;g__Bifidobacterium;s__Bifidobacterium pseudocatenulatum
GCF_001941465.1	99.7797	2.42291	S-ribosylhomocysteine lyase	#N/A	#N/A	#N/A	#N/A	d__Bacteria;p__Actinobacteriota;c__Actinomycetia;o__Mycobacteriales;f__Mycobacteriaceae;g__Corynebacterium;s__Corynebacterium flavescens
GCF_000724775.3	99.3377	2.31788	S-ribosylhomocysteine lyase	Methyl-accepting chemotaxis protein PctA	#N/A	#N/A	#N/A	d__Bacteria;p__Firmicutes;c__Bacilli;o__Bacillales_A;f__Planococcaceae;g__Lysinibacillus;s__Lysinibacillus fusiformis
GCF_001953295.1	99	0.0344828	#N/A	#N/A	#N/A	#N/A	#N/A	d__Bacteria;p__Firmicutes_E;c__Sulfobacillia;o__Sulfobacillales;f__Sulfobacillaceae;g__Sulfobacillus;s__Sulfobacillus thermosulfidooxidans
GCF_001558775.1	99.6212	0	S-ribosylhomocysteine lyase	#N/A	#N/A	#N/A	#N/A	d__Bacteria;p__Firmicutes;c__Bacilli;o__Staphylococcales;f__Staphylococcaceae;g__Staphylococcus;s__Staphylococcus lugdunensis
GCF_000960005.1	99.8174	0.398406	S-ribosylhomocysteine lyase	#N/A	#N/A	#N/A	#N/A	d__Bacteria;p__Firmicutes;c__Bacilli;o__Lactobacillales;f__Streptococcaceae;g__Streptococcus;s__Streptococcus mitis_AK
GCF_000710755.1	100	0.886525	#N/A	#N/A	#N/A	#N/A	#N/A	d__Bacteria;p__Actinobacteriota;c__Actinomycetia;o__Mycobacteriales;f__Pseudonocardiaceae;g__Saccharopolyspora;s__Saccharopolyspora rectivirgula
GCF_014649775.1	100	0.500715	#N/A	#N/A	Autoinducer 2-binding protein LsrB	#N/A	#N/A	d__Bacteria;p__Actinobacteriota;c__Actinomycetia;o__Streptomycetales;f__Streptomycetaceae;g__Streptomyces;s__Streptomyces longisporoflavus
GCF_002742165.1	100	0.545455	#N/A	#N/A	#N/A	#N/A	#N/A	d__Bacteria;p__Actinobacteriota;c__Actinomycetia;o__Mycobacteriales;f__Mycobacteriaceae;g__Mycobacterium;s__Mycobacterium celatum
GCF_010729895.1	100	0.0628931	#N/A	#N/A	#N/A	#N/A	#N/A	d__Bacteria;p__Actinobacteriota;c__Actinomycetia;o__Mycobacteriales;f__Mycobacteriaceae;g__Mycobacterium;s__Mycobacterium confluentis
GCF_900103815.1	100	0	S-ribosylhomocysteine lyase	#N/A	#N/A	#N/A	#N/A	d__Bacteria;p__Firmicutes_A;c__Clostridia;o__Lachnospirales;f__Lachnospiraceae;g__Lachnospira;s__Lachnospira pectinoschiza_B
GCF_009720735.1	99.4898	1.70068	#N/A	Methyl-accepting chemotaxis protein McpC|Methyl-accepting chemotaxis protein McpC|Methyl-accepting chemotaxis protein McpC	#N/A	#N/A	#N/A	d__Bacteria;p__Firmicutes_B;c__Desulfitobacteriia;o__Heliobacteriales;f__Heliobacteriaceae;g__Heliobacillus;s__Heliobacillus mobilis
GCF_002017865.1	99.5081	0.732087	#N/A	Methyl-accepting chemotaxis protein McpC	Autoinducer 2-binding protein LsrB	#N/A	#N/A	d__Bacteria;p__Proteobacteria;c__Gammaproteobacteria;o__Burkholderiales;f__Burkholderiaceae;g__Rhodoferax;s__Rhodoferax fermentans
GCF_004340905.1	99.8435	0.469484	#N/A	Methyl-accepting chemotaxis protein McpC	#N/A	#N/A	#N/A	d__Bacteria;p__Proteobacteria;c__Gammaproteobacteria;o__Burkholderiales;f__Burkholderiaceae;g__Rubrivivax;s__Rubrivivax gelatinosus
GCF_003176875.1	100	1.52672	#N/A	#N/A	#N/A	#N/A	#N/A	d__Bacteria;p__Proteobacteria;c__Gammaproteobacteria;o__Legionellales;f__Legionellaceae;g__Legionella;s__Legionella anisa
GCF_900452515.1	100	3.80117	#N/A	#N/A	#N/A	#N/A	#N/A	d__Bacteria;p__Proteobacteria;c__Gammaproteobacteria;o__Legionellales;f__Legionellaceae;g__Legionella_C;s__Legionella_C birminghamensis
GCF_900452415.1	100	0.381679	#N/A	#N/A	#N/A	#N/A	#N/A	d__Bacteria;p__Proteobacteria;c__Gammaproteobacteria;o__Legionellales;f__Legionellaceae;g__Legionella;s__Legionella cincinnatiensis
GCF_002848365.2	100	0.763359	#N/A	#N/A	#N/A	#N/A	#N/A	d__Bacteria;p__Proteobacteria;c__Gammaproteobacteria;o__Legionellales;f__Legionellaceae;g__Legionella;s__Legionella sainthelensi
GCF_900452925.1	100	1.14504	#N/A	#N/A	#N/A	#N/A	#N/A	d__Bacteria;p__Proteobacteria;c__Gammaproteobacteria;o__Legionellales;f__Legionellaceae;g__Legionella;s__Legionella wadsworthii
GCF_019343495.1	99.9315	0.136986	#N/A	#N/A	#N/A	#N/A	#N/A	d__Bacteria;p__Proteobacteria;c__Gammaproteobacteria;o__Pseudomonadales;f__Moraxellaceae;g__Acinetobacter;s__Acinetobacter idrijaensis
GCF_900638685.1	99.9611	0.42735	S-ribosylhomocysteine lyase	#N/A	#N/A	#N/A	#N/A	d__Bacteria;p__Proteobacteria;c__Gammaproteobacteria;o__Burkholderiales;f__Neisseriaceae;g__Neisseria;s__Neisseria weaveri
GCF_902833845.1	98.06	0.807143	#N/A	#N/A	#N/A	#N/A	#N/A	d__Bacteria;p__Proteobacteria;c__Gammaproteobacteria;o__Burkholderiales;f__Burkholderiaceae;g__Robbsia;s__Robbsia andropogonis
GCF_007097545.1	99.8129	0.733333	#N/A	#N/A	Autoinducer 2-binding protein LsrB|Autoinducer 2-binding protein LsrB	#N/A	#N/A	d__Bacteria;p__Proteobacteria;c__Gammaproteobacteria;o__Burkholderiales;f__Burkholderiaceae;g__Trinickia;s__Trinickia caryophylli
GCF_016698705.1	100	1.65663	#N/A	Adaptive-response sensory-kinase SasA	Autoinducer 2-binding protein LsrB	#N/A	#N/A	d__Bacteria;p__Proteobacteria;c__Gammaproteobacteria;o__Burkholderiales;f__Burkholderiaceae;g__Burkholderia;s__Burkholderia gladioli
GCF_018243215.1	99.9427	0.0655308	#N/A	#N/A	#N/A	#N/A	#N/A	d__Bacteria;p__Proteobacteria;c__Gammaproteobacteria;o__Burkholderiales;f__Burkholderiaceae;g__Ralstonia;s__Ralstonia syzygii
GCF_004217385.1	99.5652	0.434783	#N/A	#N/A	Autoinducer 2-binding protein LsrB|Autoinducer 2-binding protein LsrB	#N/A	#N/A	d__Bacteria;p__Proteobacteria;c__Alphaproteobacteria;o__Rhizobiales_A;f__Rhizobiaceae_A;g__Phyllobacterium;s__Phyllobacterium myrsinacearum
GCF_014189455.1	99.4627	0.546448	#N/A	#N/A	Autoinducer 2-binding protein LsrB	#N/A	#N/A	d__Bacteria;p__Proteobacteria;c__Alphaproteobacteria;o__Rhizobiales;f__Rhizobiaceae;g__Mesorhizobium;s__Mesorhizobium huakuii_A
GCF_002849875.1	100	0.16835	#N/A	#N/A	#N/A	#N/A	#N/A	d__Bacteria;p__Proteobacteria;c__Gammaproteobacteria;o__Enterobacterales;f__Alteromonadaceae;g__Alteromonas;s__Alteromonas macleodii
GCF_002221505.1	100	1.06982	#N/A	Methyl-accepting chemotaxis protein McpC	#N/A	#N/A	#N/A	d__Bacteria;p__Proteobacteria;c__Gammaproteobacteria;o__Enterobacterales;f__Alteromonadaceae;g__Pseudoalteromonas;s__Pseudoalteromonas nigrifaciens
GCF_016603745.1	99.8228	0	#N/A	#N/A	#N/A	#N/A	#N/A	d__Bacteria;p__Proteobacteria;c__Gammaproteobacteria;o__Francisellales;f__Francisellaceae;g__Francisella;s__Francisella philomiragia
GCF_019130295.1	99.2565	0	S-ribosylhomocysteine lyase	#N/A	#N/A	#N/A	#N/A	d__Bacteria;p__Bacteroidota;c__Bacteroidia;o__Bacteroidales;f__Bacteroidaceae;g__Bacteroides;s__Bacteroides eggerthii
GCF_900096715.1	98.9103	0	#N/A	#N/A	#N/A	#N/A	#N/A	d__Bacteria;p__Bacteroidota;c__Bacteroidia;o__Bacteroidales;f__Tannerellaceae;g__Tannerella;s__Tannerella forsythia
GCF_002998535.1	98.4882	0	S-ribosylhomocysteine lyase	#N/A	#N/A	#N/A	#N/A	d__Bacteria;p__Bacteroidota;c__Bacteroidia;o__Bacteroidales;f__Bacteroidaceae;g__Bacteroides;s__Bacteroides heparinolyticus
GCF_018206105.1	99.9214	0.314465	#N/A	#N/A	#N/A	#N/A	#N/A	d__Bacteria;p__Bacteroidota;c__Bacteroidia;o__Bacteroidales;f__Porphyromonadaceae;g__Porphyromonas_A;s__Porphyromonas_A levii
GCF_001314995.1	99.5146	0.121359	#N/A	#N/A	#N/A	#N/A	#N/A	d__Bacteria;p__Bacteroidota;c__Bacteroidia;o__Bacteroidales;f__Bacteroidaceae;g__Bacteroides;s__Bacteroides ovatus
GCF_002998435.1	98.4077	0.371747	S-ribosylhomocysteine lyase	#N/A	#N/A	#N/A	#N/A	d__Bacteria;p__Bacteroidota;c__Bacteroidia;o__Bacteroidales;f__Bacteroidaceae;g__Bacteroides;s__Bacteroides zoogleoformans
GCF_900142455.1	98.8365	0.732601	#N/A	#N/A	#N/A	#N/A	#N/A	d__Bacteria;p__Fibrobacterota;c__Fibrobacteria;o__Fibrobacterales;f__Fibrobacteraceae;g__Hallerella;s__Hallerella intestinalis
GCF_900454815.1	99.6069	0	S-ribosylhomocysteine lyase	#N/A	#N/A	#N/A	#N/A	d__Bacteria;p__Bacteroidota;c__Bacteroidia;o__Bacteroidales;f__Porphyromonadaceae;g__Porphyromonas;s__Porphyromonas endodontalis
GCF_900454855.1	99.1725	0.337838	S-ribosylhomocysteine lyase	#N/A	#N/A	#N/A	#N/A	d__Bacteria;p__Bacteroidota;c__Bacteroidia;o__Bacteroidales;f__Bacteroidaceae;g__Prevotella;s__Prevotella buccae
GCF_018128205.1	99.3243	0.112613	S-ribosylhomocysteine lyase	#N/A	#N/A	#N/A	#N/A	d__Bacteria;p__Bacteroidota;c__Bacteroidia;o__Bacteroidales;f__Bacteroidaceae;g__Prevotella;s__Prevotella denticola
GCF_900454955.1	99.3243	0.456081	S-ribosylhomocysteine lyase	#N/A	#N/A	#N/A	#N/A	d__Bacteria;p__Bacteroidota;c__Bacteroidia;o__Bacteroidales;f__Bacteroidaceae;g__Prevotella;s__Prevotella disiens
GCF_002763715.1	99.3243	0	S-ribosylhomocysteine lyase	#N/A	#N/A	#N/A	#N/A	d__Bacteria;p__Bacteroidota;c__Bacteroidia;o__Bacteroidales;f__Bacteroidaceae;g__Prevotella;s__Prevotella intermedia
GCF_018127825.1	99.6622	0	S-ribosylhomocysteine lyase	#N/A	#N/A	#N/A	#N/A	d__Bacteria;p__Bacteroidota;c__Bacteroidia;o__Bacteroidales;f__Bacteroidaceae;g__Prevotella;s__Prevotella nigrescens
GCF_900637655.1	99.3243	0.337838	S-ribosylhomocysteine lyase	#N/A	#N/A	#N/A	#N/A	d__Bacteria;p__Bacteroidota;c__Bacteroidia;o__Bacteroidales;f__Bacteroidaceae;g__Prevotella;s__Prevotella oris
GCF_003516125.1	99.4983	0.419147	S-ribosylhomocysteine lyase	hypothetical protein	#N/A	#N/A	#N/A	d__Bacteria;p__Proteobacteria;c__Gammaproteobacteria;o__Enterobacterales;f__Enterobacteriaceae;g__Cronobacter;s__Cronobacter sakazakii
GCF_008830365.1	99.8099	0	S-ribosylhomocysteine lyase	#N/A	Autoinducer 2-binding protein LsrB	#N/A	#N/A	d__Bacteria;p__Proteobacteria;c__Gammaproteobacteria;o__Enterobacterales;f__Enterobacteriaceae;g__Serratia;s__Serratia proteamaculans
GCF_900460525.1	100	0.382514	S-ribosylhomocysteine lyase	hypothetical protein	Autoinducer 2-binding protein LsrB|Autoinducer 2-binding protein LsrB|Autoinducer 2-binding protein LsrB	#N/A	#N/A	d__Bacteria;p__Proteobacteria;c__Gammaproteobacteria;o__Enterobacterales;f__Enterobacteriaceae;g__Yersinia;s__Yersinia kristensenii
GCF_014884965.1	97.7065	0.094162	S-ribosylhomocysteine lyase	#N/A	Autoinducer 2-binding protein LsrB	#N/A	#N/A	d__Bacteria;p__Proteobacteria;c__Gammaproteobacteria;o__Enterobacterales;f__Pasteurellaceae;g__Spirabiliibacterium;s__Spirabiliibacterium mucosae
GCF_002795405.1	99.8864	0.113636	S-ribosylhomocysteine lyase	#N/A	#N/A	#N/A	#N/A	d__Bacteria;p__Proteobacteria;c__Gammaproteobacteria;o__Enterobacterales;f__Pasteurellaceae;g__Caviibacterium;s__Caviibacterium pharyngocola
GCF_002795425.1	99.6591	1.02273	S-ribosylhomocysteine lyase	#N/A	Autoinducer 2-binding protein LsrB|Autoinducer 2-binding protein LsrB	#N/A	#N/A	d__Bacteria;p__Proteobacteria;c__Gammaproteobacteria;o__Enterobacterales;f__Pasteurellaceae;g__Conservatibacter;s__Conservatibacter flavescens
GCF_009763765.1	98.3754	0.334961	S-ribosylhomocysteine lyase	Methyl-accepting chemotaxis protein McpC|Methyl-accepting chemotaxis protein McpC|Methyl-accepting chemotaxis protein McpC	#N/A	Autoinducer 2-binding periplasmic protein LuxP	#N/A	d__Bacteria;p__Proteobacteria;c__Gammaproteobacteria;o__Enterobacterales;f__Vibrionaceae;g__Vibrio;s__Vibrio metschnikovii
GCF_001746755.1	98.3831	0.497512	#N/A	#N/A	#N/A	Autoinducer 2-binding periplasmic protein LuxP	#N/A	d__Bacteria;p__Proteobacteria;c__Alphaproteobacteria;o__Rhodospirillales;f__Magnetovibrionaceae;g__Magnetovibrio;s__Magnetovibrio blakemorei
GCF_006874765.1	98.8235	0	#N/A	#N/A	#N/A	#N/A	#N/A	d__Bacteria;p__Spirochaetota;c__Leptospirae;o__Leptospirales;f__Leptospiraceae;g__Leptospira;s__Leptospira weilii
GCF_002302565.1	100	0.238095	S-ribosylhomocysteine lyase	#N/A	#N/A	#N/A	#N/A	d__Bacteria;p__Bacteroidota;c__Bacteroidia;o__Flavobacteriales;f__Flavobacteriaceae;g__Capnocytophaga;s__Capnocytophaga canimorsus
GCF_002302475.1	100	0	S-ribosylhomocysteine lyase	#N/A	#N/A	#N/A	#N/A	d__Bacteria;p__Bacteroidota;c__Bacteroidia;o__Flavobacteriales;f__Flavobacteriaceae;g__Capnocytophaga;s__Capnocytophaga cynodegmi
GCF_011761635.1	98.9071	0	#N/A	#N/A	#N/A	#N/A	#N/A	d__Bacteria;p__Bacteroidota;c__Bacteroidia;o__Cytophagales;f__Thermonemataceae;g__Thermonema;s__Thermonema lapsum
GCF_018398275.1	99.9759	1.72414	#N/A	#N/A	#N/A	#N/A	#N/A	d__Bacteria;p__Proteobacteria;c__Alphaproteobacteria;o__Rhizobiales;f__Beijerinckiaceae;g__Chelatococcus;s__Chelatococcus asaccharovorans
GCF_002374855.1	99.6587	0.511945	#N/A	#N/A	#N/A	#N/A	#N/A	d__Bacteria;p__Proteobacteria;c__Alphaproteobacteria;o__Sphingomonadales;f__Sphingomonadaceae;g__Sphingomonas;s__Sphingomonas adhaesiva
GCF_900143105.1	99.4536	1.83912	S-ribosylhomocysteine lyase	hypothetical protein	#N/A	#N/A	#N/A	d__Bacteria;p__Firmicutes;c__Bacilli;o__Lactobacillales;f__Carnobacteriaceae;g__Carnobacterium_A;s__Carnobacterium_A alterfunditum
GCF_004768445.1	98.2759	1.72414	#N/A	Methyl-accepting chemotaxis protein McpC	Autoinducer 2-binding protein LsrB	#N/A	#N/A	d__Bacteria;p__Thermotogota;c__Thermotogae;o__Petrotogales;f__Petrotogaceae;g__Geotoga;s__Geotoga petraea
GCF_004363305.1	99.8927	0.490497	S-ribosylhomocysteine lyase	Methyl-accepting chemotaxis protein McpC	Autoinducer 2-binding protein LsrB	Autoinducer 2-binding periplasmic protein LuxP	#N/A	d__Bacteria;p__Proteobacteria;c__Gammaproteobacteria;o__Pseudomonadales;f__Marinomonadaceae;g__Marinomonas;s__Marinomonas communis
GCF_005144735.1	99.1379	0.0862069	S-ribosylhomocysteine lyase	#N/A	#N/A	#N/A	#N/A	d__Bacteria;p__Proteobacteria;c__Gammaproteobacteria;o__Pseudomonadales;f__Halomonadaceae;g__Cobetia;s__Cobetia marina
GCF_900475915.1	97.9885	0	S-ribosylhomocysteine lyase	#N/A	#N/A	#N/A	#N/A	d__Bacteria;p__Actinobacteriota;c__Actinomycetia;o__Actinomycetales;f__Actinomycetaceae;g__Arcanobacterium;s__Arcanobacterium haemolyticum
GCF_003046475.1	96.7924	0.74184	#N/A	#N/A	#N/A	#N/A	#N/A	d__Bacteria;p__Proteobacteria;c__Alphaproteobacteria;o__Rhizobiales;f__Rhizobiaceae;g__Mycoplana;s__Mycoplana dimorpha
GCF_001570605.1	100	1.5873	#N/A	#N/A	#N/A	#N/A	#N/A	d__Bacteria;p__Actinobacteriota;c__Actinomycetia;o__Streptosporangiales;f__Streptosporangiaceae;g__Herbidospora;s__Herbidospora cretacea
GCF_001722345.1	99.8611	1.63095	#N/A	#N/A	#N/A	#N/A	#N/A	d__Bacteria;p__Actinobacteriota;c__Actinomycetia;o__Mycobacteriales;f__Mycobacteriaceae;g__Mycobacterium;s__Mycobacterium intermedium
GCF_004006375.1	99.984	0	#N/A	#N/A	#N/A	#N/A	#N/A	d__Bacteria;p__Proteobacteria;c__Alphaproteobacteria;o__Acetobacterales;f__Acetobacteraceae;g__Komagataeibacter;s__Komagataeibacter xylinus
GCF_005221305.1	99.699	0.3386	S-ribosylhomocysteine lyase	#N/A	#N/A	#N/A	#N/A	d__Bacteria;p__Proteobacteria;c__Gammaproteobacteria;o__Burkholderiales;f__Neisseriaceae;g__Neisseria;s__Neisseria subflava
GCF_000756125.1	100	0	#N/A	Methyl-accepting chemotaxis protein PctA	#N/A	#N/A	#N/A	d__Bacteria;p__Proteobacteria;c__Gammaproteobacteria;o__Burkholderiales;f__Burkholderiaceae;g__Burkholderia;s__Burkholderia mallei
GCF_001569395.1	98.8235	0	#N/A	#N/A	#N/A	#N/A	#N/A	d__Bacteria;p__Spirochaetota;c__Leptospirae;o__Leptospirales;f__Leptospiraceae;g__Leptospira;s__Leptospira alstonii
GCF_016725865.1	100	1.42857	S-ribosylhomocysteine lyase	#N/A	#N/A	#N/A	#N/A	d__Bacteria;p__Bacteroidota;c__Bacteroidia;o__Sphingobacteriales;f__Sphingobacteriaceae;g__Sphingobacterium;s__Sphingobacterium multivorum
GCF_013340845.1	99.3902	0	S-ribosylhomocysteine lyase	#N/A	#N/A	#N/A	#N/A	d__Bacteria;p__Proteobacteria;c__Gammaproteobacteria;o__Thiomicrospirales;f__Thiomicrospiraceae;g__Hydrogenovibrio;s__Hydrogenovibrio marinus
GCF_016863135.1	99.4709	2.63291	#N/A	#N/A	Autoinducer 2-binding protein LsrB	#N/A	#N/A	d__Bacteria;p__Actinobacteriota;c__Actinomycetia;o__Streptosporangiales;f__Streptosporangiaceae;g__Planobispora;s__Planobispora longispora
GCF_014649515.1	100	0.375536	#N/A	#N/A	Autoinducer 2-binding protein LsrB	#N/A	#N/A	d__Bacteria;p__Actinobacteriota;c__Actinomycetia;o__Streptomycetales;f__Streptomycetaceae;g__Streptomyces;s__Streptomyces pilosus
GCF_008704555.1	99.8415	0.616197	#N/A	#N/A	#N/A	#N/A	#N/A	d__Bacteria;p__Actinobacteriota;c__Actinomycetia;o__Streptomycetales;f__Streptomycetaceae;g__Streptomyces;s__Streptomyces nitrosporeus
GCF_002080395.1	99.6947	0	S-ribosylhomocysteine lyase	#N/A	#N/A	#N/A	#N/A	d__Bacteria;p__Campylobacterota;c__Campylobacteria;o__Campylobacterales;f__Campylobacteraceae;g__Campylobacter_D;s__Campylobacter_D helveticus
GCF_006346395.1	98.4375	0	#N/A	#N/A	Autoinducer 2-binding protein LsrB	#N/A	#N/A	d__Bacteria;p__Actinobacteriota;c__Actinomycetia;o__Propionibacteriales;f__Nocardioidaceae;g__Nocardioides;s__Nocardioides plantarum
GCF_014656035.1	100	1.07296	#N/A	#N/A	#N/A	#N/A	#N/A	d__Bacteria;p__Actinobacteriota;c__Actinomycetia;o__Streptomycetales;f__Streptomycetaceae;g__Streptomyces;s__Streptomyces griseoluteus
GCF_900417275.1	99.5455	0.393939	#N/A	#N/A	#N/A	#N/A	#N/A	d__Bacteria;p__Actinobacteriota;c__Actinomycetia;o__Mycobacteriales;f__Mycobacteriaceae;g__Mycobacterium;s__Mycobacterium shimoidei
GCF_010729485.1	100	0.606061	#N/A	#N/A	#N/A	#N/A	#N/A	d__Bacteria;p__Actinobacteriota;c__Actinomycetia;o__Mycobacteriales;f__Mycobacteriaceae;g__Mycobacterium;s__Mycobacterium hiberniae
GCF_014208035.1	99.5261	1.89573	S-ribosylhomocysteine lyase	#N/A	#N/A	#N/A	#N/A	d__Bacteria;p__Actinobacteriota;c__Actinomycetia;o__Actinomycetales;f__Actinomycetaceae;g__Pauljensenia;s__Pauljensenia hyovaginalis
GCF_014648735.1	99.6426	0	#N/A	#N/A	#N/A	#N/A	#N/A	d__Bacteria;p__Actinobacteriota;c__Actinomycetia;o__Actinomycetales;f__Micrococcaceae;g__Paenarthrobacter;s__Paenarthrobacter nicotinovorans
GCF_001643235.1	98.6755	1.54525	S-ribosylhomocysteine lyase	#N/A	#N/A	#N/A	#N/A	d__Bacteria;p__Firmicutes;c__Bacilli;o__Bacillales_B;f__Domibacillaceae;g__Domibacillus;s__Domibacillus aminovorans
GCF_002074155.1	97.931	4.07499	S-ribosylhomocysteine lyase	Methyl-accepting chemotaxis protein McpC|Methyl-accepting chemotaxis protein McpC	#N/A	#N/A	#N/A	d__Bacteria;p__Firmicutes_A;c__Clostridia;o__Clostridiales;f__Clostridiaceae;g__Clostridium_J;s__Clostridium_J argentinense
GCF_900108045.1	99.1935	0.806452	#N/A	#N/A	#N/A	#N/A	#N/A	d__Bacteria;p__Firmicutes_A;c__Clostridia;o__Clostridiales;f__Caloramatoraceae;g__Caloramator;s__Caloramator fervidus
GCF_020892115.1	98.9999	0	S-ribosylhomocysteine lyase	#N/A	Autoinducer 2-binding protein LsrB	#N/A	#N/A	d__Bacteria;p__Firmicutes_A;c__Clostridia;o__Lachnospirales;f__Lachnospiraceae;g__Clostridium_AP;s__Clostridium_AP scindens
GCF_902373765.1	100	0	S-ribosylhomocysteine lyase	#N/A	#N/A	#N/A	#N/A	d__Bacteria;p__Firmicutes;c__Bacilli;o__Erysipelotrichales;f__Coprobacillaceae;g__Erysipelatoclostridium;s__Erysipelatoclostridium spiroforme
GCF_013300945.1	99.3473	0	S-ribosylhomocysteine lyase	#N/A	#N/A	#N/A	#N/A	d__Bacteria;p__Firmicutes_A;c__Clostridia;o__Lachnospirales;f__Lachnospiraceae;g__Faecalimonas;s__Faecalimonas phoceensis
GCF_015668545.1	99.1935	0	S-ribosylhomocysteine lyase	Adaptive-response sensory-kinase SasA	#N/A	#N/A	#N/A	d__Bacteria;p__Firmicutes_A;c__Clostridia;o__Clostridiales;f__Clostridiaceae;g__Clostridium;s__Clostridium paraputrificum
GCF_900111595.1	99.3289	3.3557	S-ribosylhomocysteine lyase	#N/A	#N/A	#N/A	#N/A	d__Bacteria;p__Firmicutes_A;c__Clostridia;o__Lachnospirales;f__Lachnospiraceae;g__Clostridium_AI;s__Clostridium_AI polysaccharolyticum
GCF_002006345.1	99.1935	3.3871	S-ribosylhomocysteine lyase|S-ribosylhomocysteine lyase	Methyl-accepting chemotaxis protein McpC|Methyl-accepting chemotaxis protein McpC	#N/A	#N/A	#N/A	d__Bacteria;p__Firmicutes_A;c__Clostridia;o__Clostridiales;f__Clostridiaceae;g__Clostridium;s__Clostridium puniceum
GCF_019753795.1	100	1.6129	S-ribosylhomocysteine lyase|S-ribosylhomocysteine lyase	#N/A	#N/A	#N/A	#N/A	d__Bacteria;p__Firmicutes_A;c__Clostridia;o__Clostridiales;f__Clostridiaceae;g__Clostridium;s__Clostridium sardiniense
GCF_900461315.1	99.3473	0.632911	S-ribosylhomocysteine lyase	#N/A	Autoinducer 2-binding protein LsrB|Autoinducer 2-binding protein LsrB	#N/A	#N/A	d__Bacteria;p__Firmicutes_A;c__Clostridia;o__Lachnospirales;f__Lachnospiraceae;g__Lacrimispora;s__Lacrimispora sphenoides
GCF_000371465.1	99.1935	0.806452	S-ribosylhomocysteine lyase	#N/A	#N/A	#N/A	#N/A	d__Bacteria;p__Firmicutes_A;c__Clostridia;o__Clostridiales;f__Clostridiaceae;g__Clostridium;s__Clostridium thermobutyricum
GCF_009428905.1	99.3671	2.23701	#N/A	#N/A	#N/A	#N/A	#N/A	d__Bacteria;p__Firmicutes_B;c__Desulfotomaculia;o__Desulfotomaculales;f__Desulfovirgulaceae;g__Desulfofundulus_A;s__Desulfofundulus_A thermobenzoicus
GCF_900457375.1	99.4475	0.552486	S-ribosylhomocysteine lyase	#N/A	#N/A	#N/A	#N/A	d__Bacteria;p__Firmicutes;c__Bacilli;o__Staphylococcales;f__Staphylococcaceae;g__Staphylococcus;s__Staphylococcus arlettae
GCF_016028295.1	99.4475	0	S-ribosylhomocysteine lyase	#N/A	#N/A	#N/A	#N/A	d__Bacteria;p__Firmicutes;c__Bacilli;o__Staphylococcales;f__Staphylococcaceae;g__Staphylococcus;s__Staphylococcus auricularis
GCF_003966625.1	99.8127	0	S-ribosylhomocysteine lyase	#N/A	#N/A	#N/A	#N/A	d__Bacteria;p__Firmicutes;c__Bacilli;o__Staphylococcales;f__Staphylococcaceae;g__Staphylococcus;s__Staphylococcus caprae
GCF_900458255.1	98.895	0	S-ribosylhomocysteine lyase	#N/A	#N/A	#N/A	#N/A	d__Bacteria;p__Firmicutes;c__Bacilli;o__Staphylococcales;f__Staphylococcaceae;g__Staphylococcus;s__Staphylococcus cohnii
GCF_003019255.1	99.4475	0.690608	S-ribosylhomocysteine lyase	#N/A	#N/A	#N/A	#N/A	d__Bacteria;p__Firmicutes;c__Bacilli;o__Staphylococcales;f__Staphylococcaceae;g__Staphylococcus;s__Staphylococcus kloosii
GCF_007814115.1	99.4444	0	S-ribosylhomocysteine lyase	#N/A	#N/A	#N/A	#N/A	d__Bacteria;p__Firmicutes;c__Bacilli;o__Staphylococcales;f__Staphylococcaceae;g__Staphylococcus;s__Staphylococcus saprophyticus
GCF_020740065.1	99.8127	0.0802568	S-ribosylhomocysteine lyase	#N/A	#N/A	#N/A	#N/A	d__Bacteria;p__Firmicutes;c__Bacilli;o__Staphylococcales;f__Staphylococcaceae;g__Staphylococcus;s__Staphylococcus capitis
GCF_012277075.1	99.6255	1.31086	S-ribosylhomocysteine lyase	#N/A	#N/A	#N/A	#N/A	d__Bacteria;p__Firmicutes;c__Bacilli;o__Lactobacillales;f__Streptococcaceae;g__Streptococcus;s__Streptococcus alactolyticus
GCF_009730315.1	98.5632	0	S-ribosylhomocysteine lyase	#N/A	#N/A	#N/A	#N/A	d__Bacteria;p__Firmicutes;c__Bacilli;o__Staphylococcales;f__Gemellaceae;g__Gemella;s__Gemella morbillorum
GCF_003263915.2	99.4565	2.98913	S-ribosylhomocysteine lyase|S-ribosylhomocysteine lyase	#N/A	#N/A	#N/A	#N/A	d__Bacteria;p__Firmicutes;c__Bacilli;o__Lactobacillales;f__Carnobacteriaceae;g__Dolosigranulum;s__Dolosigranulum pigrum
GCF_011761475.1	98.8764	0	S-ribosylhomocysteine lyase	Methyl-accepting chemotaxis protein McpC	#N/A	#N/A	#N/A	d__Bacteria;p__Firmicutes;c__Bacilli;o__Bacillales;f__Anoxybacillaceae;g__Saccharococcus;s__Saccharococcus thermophilus
GCF_016653355.1	95.9628	2.2967	#N/A	#N/A	#N/A	#N/A	#N/A	d__Bacteria;p__Proteobacteria;c__Alphaproteobacteria;o__Rhizobiales;f__Xanthobacteraceae;g__Rhodoplanes;s__Rhodoplanes elegans
GCF_003258865.1	98.1013	4.23299	#N/A	#N/A	#N/A	#N/A	#N/A	d__Bacteria;p__Proteobacteria;c__Alphaproteobacteria;o__Rhizobiales;f__Xanthobacteraceae;g__Rhodoplanes;s__Rhodoplanes roseus
GCF_008693005.1	97.7113	0.821596	S-ribosylhomocysteine lyase	#N/A	#N/A	#N/A	#N/A	d__Bacteria;p__Campylobacterota;c__Campylobacteria;o__Campylobacterales;f__Helicobacteraceae;g__Helicobacter_B;s__Helicobacter_B canis
GCF_002028545.1	98.9583	0.337838	#N/A	#N/A	#N/A	#N/A	#N/A	d__Bacteria;p__Proteobacteria;c__Alphaproteobacteria;o__Rhizobiales;f__Xanthobacteraceae;g__Nitrobacter;s__Nitrobacter vulgaris
GCF_001467025.1	100	0.779727	#N/A	#N/A	#N/A	#N/A	#N/A	d__Bacteria;p__Proteobacteria;c__Gammaproteobacteria;o__Legionellales;f__Legionellaceae;g__Tatlockia;s__Tatlockia brunensis
GCF_001467925.1	98.8304	0.194932	#N/A	#N/A	#N/A	#N/A	#N/A	d__Bacteria;p__Proteobacteria;c__Gammaproteobacteria;o__Legionellales;f__Legionellaceae;g__Legionella_A;s__Legionella_A oakridgensis
GCF_014199985.1	99.582	0.470219	#N/A	#N/A	#N/A	#N/A	#N/A	d__Bacteria;p__Proteobacteria;c__Alphaproteobacteria;o__Rhizobiales;f__Beijerinckiaceae;g__Methylobacterium;s__Methylobacterium rhodesianum
GCF_014199935.1	99.6865	0	#N/A	#N/A	#N/A	#N/A	#N/A	d__Bacteria;p__Proteobacteria;c__Alphaproteobacteria;o__Rhizobiales;f__Beijerinckiaceae;g__Methylobacterium;s__Methylobacterium rhodinum
GCF_014845115.1	96.3427	0.940439	#N/A	#N/A	#N/A	#N/A	#N/A	d__Bacteria;p__Proteobacteria;c__Alphaproteobacteria;o__Rhizobiales;f__Beijerinckiaceae;g__Methylobacterium;s__Methylobacterium zatmanii
GCF_003323815.1	100	0.528638	#N/A	#N/A	#N/A	#N/A	#N/A	d__Bacteria;p__Proteobacteria;c__Gammaproteobacteria;o__Pseudomonadales;f__Moraxellaceae;g__Acinetobacter;s__Acinetobacter haemolyticus
GCF_904846425.1	99.8921	0.490581	#N/A	#N/A	#N/A	#N/A	#N/A	d__Bacteria;p__Proteobacteria;c__Gammaproteobacteria;o__Pseudomonadales;f__Moraxellaceae;g__Psychrobacter;s__Psychrobacter phenylpyruvicus
GCF_001636015.1	98.0701	0.549451	#N/A	#N/A	#N/A	#N/A	#N/A	d__Bacteria;p__Proteobacteria;c__Gammaproteobacteria;o__Pseudomonadales;f__Moraxellaceae;g__Moraxella;s__Moraxella ovis
GCF_020917325.1	100	0.108225	#N/A	#N/A	#N/A	#N/A	#N/A	d__Bacteria;p__Proteobacteria;c__Gammaproteobacteria;o__Pseudomonadales;f__Pseudomonadaceae;g__Pseudomonas_E;s__Pseudomonas_E amygdali
GCF_004342585.1	99.6106	1.21495	#N/A	#N/A	#N/A	#N/A	#N/A	d__Bacteria;p__Proteobacteria;c__Gammaproteobacteria;o__Burkholderiales;f__Burkholderiaceae;g__Paucimonas;s__Paucimonas lemoignei
GCF_009931595.1	99.9617	0.344828	#N/A	#N/A	#N/A	#N/A	#N/A	d__Bacteria;p__Proteobacteria;c__Gammaproteobacteria;o__Xanthomonadales;f__Xanthomonadaceae;g__Xanthomonas_A;s__Xanthomonas_A albilineans
GCF_002119845.1	99.9435	0.282486	#N/A	#N/A	Autoinducer 2-binding protein LsrB	#N/A	#N/A	d__Bacteria;p__Proteobacteria;c__Alphaproteobacteria;o__Rhizobiales;f__Rhizobiaceae;g__Rhizobium;s__Rhizobium etli
GCF_014198775.1	99.7175	0.322841	#N/A	#N/A	Autoinducer 2-binding protein LsrB|Autoinducer 2-binding protein LsrB	#N/A	#N/A	d__Bacteria;p__Proteobacteria;c__Alphaproteobacteria;o__Rhizobiales;f__Rhizobiaceae;g__Rhizobium;s__Rhizobium leucaenae
GCF_900446125.1	98.6089	0.706712	#N/A	#N/A	#N/A	#N/A	#N/A	d__Bacteria;p__Proteobacteria;c__Alphaproteobacteria;o__Rhizobiales_A;f__Rhizobiaceae_A;g__Brucella;s__Brucella melitensis
GCF_900186885.1	100	0	#N/A	#N/A	#N/A	#N/A	#N/A	d__Bacteria;p__Firmicutes_C;c__Negativicutes;o__Veillonellales;f__Veillonellaceae;g__Veillonella;s__Veillonella parvula
GCF_000740965.1	99.9748	0.245902	S-ribosylhomocysteine lyase	Methyl-accepting chemotaxis protein PctA	#N/A	#N/A	#N/A	d__Bacteria;p__Proteobacteria;c__Gammaproteobacteria;o__Enterobacterales;f__Enterobacteriaceae;g__Pectobacterium;s__Pectobacterium atrosepticum
GCF_000834455.1	99.8251	0.163934	S-ribosylhomocysteine lyase	#N/A	Autoinducer 2-binding protein LsrB|Autoinducer 2-binding protein LsrB	#N/A	#N/A	d__Bacteria;p__Proteobacteria;c__Gammaproteobacteria;o__Enterobacterales;f__Enterobacteriaceae;g__Yersinia;s__Yersinia rohdei
GCF_017498685.1	100	0	S-ribosylhomocysteine lyase	#N/A	Autoinducer 2-binding protein LsrB	#N/A	#N/A	d__Bacteria;p__Proteobacteria;c__Gammaproteobacteria;o__Enterobacterales;f__Enterobacteriaceae;g__Yersinia;s__Yersinia ruckeri
GCF_020341435.1	98.889	0.584795	S-ribosylhomocysteine lyase	Adaptive-response sensory-kinase SasA|Adaptive-response sensory-kinase SasA	#N/A	#N/A	#N/A	d__Bacteria;p__Proteobacteria;c__Gammaproteobacteria;o__Enterobacterales;f__Aeromonadaceae;g__Aeromonas;s__Aeromonas enteropelogenes
GCF_006364355.1	99.8278	1.41447	S-ribosylhomocysteine lyase	Methyl-accepting chemotaxis protein McpC	#N/A	Autoinducer 2-binding periplasmic protein LuxP	#N/A	d__Bacteria;p__Proteobacteria;c__Gammaproteobacteria;o__Enterobacterales;f__Vibrionaceae;g__Vibrio;s__Vibrio furnissii
GCF_012275065.1	100	0	S-ribosylhomocysteine lyase	Methyl-accepting chemotaxis protein McpC|Methyl-accepting chemotaxis protein McpC	#N/A	Autoinducer 2-binding periplasmic protein LuxP	#N/A	d__Bacteria;p__Proteobacteria;c__Gammaproteobacteria;o__Enterobacterales;f__Vibrionaceae;g__Vibrio;s__Vibrio navarrensis
GCF_002873735.1	99.8677	0.876323	S-ribosylhomocysteine lyase	hypothetical protein	#N/A	Autoinducer 2-binding periplasmic protein LuxP	#N/A	d__Bacteria;p__Proteobacteria;c__Gammaproteobacteria;o__Enterobacterales;f__Vibrionaceae;g__Vibrio;s__Vibrio splendidus
GCF_004770275.1	100	0	#N/A	#N/A	#N/A	#N/A	#N/A	d__Bacteria;p__Spirochaetota;c__Leptospirae;o__Leptospirales;f__Leptospiraceae;g__Leptospira_A;s__Leptospira_A meyeri
GCF_003814405.1	100	0	S-ribosylhomocysteine lyase	#N/A	#N/A	#N/A	#N/A	d__Bacteria;p__Spirochaetota;c__Spirochaetia;o__Borreliales;f__Borreliaceae;g__Borreliella;s__Borreliella garinii
GCF_000825665.2	100	0	S-ribosylhomocysteine lyase	#N/A	#N/A	#N/A	#N/A	d__Bacteria;p__Spirochaetota;c__Spirochaetia;o__Borreliales;f__Borreliaceae;g__Borrelia;s__Borrelia recurrentis
GCF_008016755.1	99.2	0.8	#N/A	#N/A	Autoinducer 2-binding protein LsrB	#N/A	#N/A	d__Bacteria;p__Spirochaetota;c__Brachyspirae;o__Brachyspirales;f__Brachyspiraceae;g__Brachyspira;s__Brachyspira aalborgi
GCF_900167105.1	95.8333	0	S-ribosylhomocysteine lyase	#N/A	#N/A	#N/A	#N/A	d__Bacteria;p__Bacteroidota;c__Bacteroidia;o__Bacteroidales;f__Porphyromonadaceae;g__Porphyromonas;s__Porphyromonas circumdentaria
GCF_900110835.1	100	0.492611	#N/A	#N/A	#N/A	#N/A	#N/A	d__Bacteria;p__Bacteroidota;c__Bacteroidia;o__Chitinophagales;f__Chitinophagaceae;g__Chitinophaga;s__Chitinophaga arvensicola
GCF_900142715.1	99.6466	1.11055	#N/A	#N/A	#N/A	#N/A	#N/A	d__Bacteria;p__Bacteroidota;c__Bacteroidia;o__Flavobacteriales;f__Flavobacteriaceae;g__Flavobacterium;s__Flavobacterium pectinovorum
GCF_900142735.1	99.6466	0.521622	#N/A	#N/A	#N/A	#N/A	#N/A	d__Bacteria;p__Bacteroidota;c__Bacteroidia;o__Flavobacteriales;f__Flavobacteriaceae;g__Flavobacterium;s__Flavobacterium saccharophilum
GCF_900114945.1	99.6466	0.530035	#N/A	#N/A	#N/A	#N/A	#N/A	d__Bacteria;p__Bacteroidota;c__Bacteroidia;o__Flavobacteriales;f__Flavobacteriaceae;g__Flavobacterium;s__Flavobacterium succinicans
GCF_900108055.1	95.2586	1.72414	#N/A	#N/A	#N/A	#N/A	#N/A	d__Bacteria;p__Actinobacteriota;c__Thermoleophilia;o__Solirubrobacterales;f__Thermoleophilaceae;g__Thermoleophilum;s__Thermoleophilum album
GCF_001887715.1	99.3548	0.645161	#N/A	#N/A	#N/A	#N/A	#N/A	d__Bacteria;p__Desulfobacterota;c__Desulfuromonadia;o__Desulfuromonadales;f__Syntrophotaleaceae;g__Syntrophotalea;s__Syntrophotalea acetylenica
GCF_004361735.1	98.9627	0.414938	#N/A	#N/A	#N/A	#N/A	#N/A	d__Bacteria;p__Proteobacteria;c__Gammaproteobacteria;o__Burkholderiales;f__Rhodocyclaceae;g__Azoarcus;s__Azoarcus indigens
GCF_900660745.1	99.3333	0	#N/A	#N/A	#N/A	#N/A	#N/A	d__Bacteria;p__Firmicutes;c__Bacilli;o__Acholeplasmatales;f__Acholeplasmataceae;g__Acholeplasma_A;s__Acholeplasma_A axanthum
GCF_900660515.1	100	1.50376	#N/A	#N/A	#N/A	#N/A	#N/A	d__Bacteria;p__Firmicutes;c__Bacilli;o__Mycoplasmatales;f__Metamycoplasmataceae;g__Mycoplasmopsis_A;s__Mycoplasmopsis_A bovirhinis
GCF_000828855.1	98.1203	0.75188	#N/A	#N/A	#N/A	#N/A	#N/A	d__Bacteria;p__Firmicutes;c__Bacilli;o__Mycoplasmatales;f__Metamycoplasmataceae;g__Metamycoplasma;s__Metamycoplasma canadense
GCF_000988065.1	100	0	#N/A	#N/A	#N/A	#N/A	#N/A	d__Bacteria;p__Firmicutes;c__Bacilli;o__Mycoplasmatales;f__Metamycoplasmataceae;g__Mycoplasmopsis_A;s__Mycoplasmopsis_A canis
GCF_900660495.1	100	0	#N/A	#N/A	#N/A	#N/A	#N/A	d__Bacteria;p__Firmicutes;c__Bacilli;o__Mycoplasmatales;f__Metamycoplasmataceae;g__Mycoplasmopsis_A;s__Mycoplasmopsis_A gallinaceum
GCF_002214445.1	90.0676	0	#N/A	#N/A	#N/A	#N/A	#N/A	d__Bacteria;p__Firmicutes;c__Bacilli;o__Mycoplasmatales;f__Metamycoplasmataceae;g__Metamycoplasma;s__Metamycoplasma hyosynoviae
GCF_900660695.1	98.0769	0	#N/A	#N/A	#N/A	#N/A	#N/A	d__Bacteria;p__Firmicutes;c__Bacilli;o__Mycoplasmatales;f__Metamycoplasmataceae;g__Mycoplasmopsis;s__Mycoplasmopsis meleagridis
GCF_900114545.1	99.1304	3.04348	#N/A	hypothetical protein	Autoinducer 2-binding protein LsrB	#N/A	#N/A	d__Bacteria;p__Firmicutes_F;c__Halanaerobiia;o__Halanaerobiales;f__Halanaerobiaceae;g__Halanaerobium;s__Halanaerobium salsuginis
GCF_900128865.1	100	0.887424	S-ribosylhomocysteine lyase	hypothetical protein	#N/A	#N/A	#N/A	d__Bacteria;p__Proteobacteria;c__Gammaproteobacteria;o__Pseudomonadales;f__Halomonadaceae;g__Halomonas;s__Halomonas aquamarina
GCF_900142895.1	99.8644	0.862069	S-ribosylhomocysteine lyase	hypothetical protein	#N/A	#N/A	#N/A	d__Bacteria;p__Proteobacteria;c__Gammaproteobacteria;o__Pseudomonadales;f__Halomonadaceae;g__Halomonas;s__Halomonas subglaciescola
GCF_007989465.1	99.9143	0.481744	S-ribosylhomocysteine lyase	#N/A	#N/A	Autoinducer 2-binding periplasmic protein LuxP	#N/A	d__Bacteria;p__Proteobacteria;c__Gammaproteobacteria;o__Pseudomonadales;f__Halomonadaceae;g__Halomonas;s__Halomonas halophila
GCF_002288025.1	100	0	#N/A	#N/A	#N/A	#N/A	#N/A	d__Bacteria;p__Proteobacteria;c__Gammaproteobacteria;o__Burkholderiales;f__Burkholderiaceae;g__Taylorella;s__Taylorella equigenitalis
GCF_013372045.1	98.729	2.38077	#N/A	Methyl-accepting chemotaxis protein McpC	#N/A	#N/A	#N/A	d__Bacteria;p__Proteobacteria;c__Gammaproteobacteria;o__Burkholderiales;f__Burkholderiaceae;g__Janthinobacterium;s__Janthinobacterium lividum
GCF_007991175.1	99.7706	0.694444	S-ribosylhomocysteine lyase	Methyl-accepting chemotaxis protein McpC	#N/A	#N/A	#N/A	d__Bacteria;p__Proteobacteria;c__Gammaproteobacteria;o__Pseudomonadales;f__Halomonadaceae;g__Halomonas;s__Halomonas variabilis
GCF_900445875.1	100	0.581395	#N/A	#N/A	#N/A	#N/A	#N/A	d__Bacteria;p__Actinobacteriota;c__Actinomycetia;o__Actinomycetales;f__Brevibacteriaceae;g__Brevibacterium;s__Brevibacterium iodinum
GCF_000943515.2	100	1.23153	#N/A	#N/A	Autoinducer 2-binding protein LsrB|Autoinducer 2-binding protein LsrB	#N/A	#N/A	d__Bacteria;p__Actinobacteriota;c__Actinomycetia;o__Mycobacteriales;f__Pseudonocardiaceae;g__Amycolatopsis;s__Amycolatopsis orientalis
GCF_900105055.1	100	0	#N/A	#N/A	Autoinducer 2-binding protein LsrB	#N/A	#N/A	d__Bacteria;p__Actinobacteriota;c__Actinomycetia;o__Mycobacteriales;f__Pseudonocardiaceae;g__Amycolatopsis;s__Amycolatopsis lurida
GCF_001375595.1	99.026	0.811688	#N/A	#N/A	#N/A	#N/A	#N/A	d__Bacteria;p__Proteobacteria;c__Alphaproteobacteria;o__Caulobacterales;f__Caulobacteraceae;g__Phenylobacterium;s__Phenylobacterium immobile
GCF_902373665.1	100	0	S-ribosylhomocysteine lyase	#N/A	#N/A	#N/A	#N/A	d__Bacteria;p__Firmicutes;c__Bacilli;o__Erysipelotrichales;f__Erysipelotrichaceae;g__Amedibacillus;s__Amedibacillus dolichus
GCF_013267375.1	99.5327	0.498442	#N/A	#N/A	#N/A	#N/A	#N/A	d__Bacteria;p__Proteobacteria;c__Gammaproteobacteria;o__Burkholderiales;f__Burkholderiaceae;g__Achromobacter;s__Achromobacter denitrificans
GCF_002554425.1	98.6017	0.825593	#N/A	hypothetical protein	#N/A	#N/A	#N/A	d__Bacteria;p__Proteobacteria;c__Gammaproteobacteria;o__Burkholderiales;f__Burkholderiaceae;g__Comamonas;s__Comamonas terrigena
GCF_015731765.1	98.455	1.28205	#N/A	#N/A	#N/A	#N/A	#N/A	d__Bacteria;p__Desulfobacterota_I;c__Desulfovibrionia;o__Desulfovibrionales;f__Desulfovibrionaceae;g__Cupidesulfovibrio;s__Cupidesulfovibrio oxamicus
GCF_900112675.1	99.4918	0.284091	#N/A	#N/A	#N/A	#N/A	#N/A	d__Bacteria;p__Proteobacteria;c__Gammaproteobacteria;o__Burkholderiales;f__Burkholderiaceae;g__Acidovorax_A;s__Acidovorax_A konjaci
GCF_020889625.1	94.0678	0.635593	S-ribosylhomocysteine lyase	#N/A	#N/A	#N/A	#N/A	d__Bacteria;p__Deinococcota;c__Deinococci;o__Deinococcales;f__Deinococcaceae;g__Deinococcus;s__Deinococcus radiophilus
GCF_002860625.1	99.763	0.947867	S-ribosylhomocysteine lyase	#N/A	#N/A	#N/A	#N/A	d__Bacteria;p__Actinobacteriota;c__Actinomycetia;o__Actinomycetales;f__Actinomycetaceae;g__Winkia;s__Winkia neuii
GCF_019334125.1	99.5597	1.26834	#N/A	#N/A	#N/A	#N/A	#N/A	d__Bacteria;p__Actinobacteriota;c__Actinomycetia;o__Mycobacteriales;f__Mycobacteriaceae;g__Rhodococcus;s__Rhodococcus globerulus
GCF_900186975.1	98.7939	0	S-ribosylhomocysteine lyase	#N/A	#N/A	#N/A	#N/A	d__Bacteria;p__Actinobacteriota;c__Actinomycetia;o__Propionibacteriales;f__Propionibacteriaceae;g__Cutibacterium;s__Cutibacterium granulosum
GCF_009739655.1	99.4949	0.757576	#N/A	#N/A	#N/A	#N/A	#N/A	d__Bacteria;p__Actinobacteriota;c__Actinomycetia;o__Actinomycetales;f__Microbacteriaceae;g__Clavibacter;s__Clavibacter michiganensis
GCF_003945365.1	100	1.64671	#N/A	#N/A	#N/A	#N/A	#N/A	d__Bacteria;p__Firmicutes_C;c__Negativicutes;o__Acidaminococcales;f__Acidaminococcaceae;g__Phascolarctobacterium;s__Phascolarctobacterium faecium
GCF_004291115.2	97.1528	1.82183	S-ribosylhomocysteine lyase	#N/A	#N/A	#N/A	#N/A	d__Bacteria;p__Firmicutes;c__Bacilli;o__Staphylococcales;f__Staphylococcaceae;g__Staphylococcus;s__Staphylococcus saccharolyticus
GCF_002871895.1	99.3902	1.52439	#N/A	#N/A	#N/A	#N/A	#N/A	d__Bacteria;p__Firmicutes_A;c__Clostridia;o__Tissierellales;f__Peptoniphilaceae;g__Anaerococcus;s__Anaerococcus hydrogenalis
GCF_900454665.1	99.6503	0	#N/A	#N/A	#N/A	#N/A	#N/A	d__Bacteria;p__Firmicutes_A;c__Clostridia;o__Tissierellales;f__Peptoniphilaceae;g__Peptoniphilus;s__Peptoniphilus indolicus
GCF_900454715.1	99.3007	1.3986	#N/A	#N/A	#N/A	#N/A	#N/A	d__Bacteria;p__Firmicutes_A;c__Clostridia;o__Tissierellales;f__Peptoniphilaceae;g__Peptoniphilus_A;s__Peptoniphilus_A lacrimalis
GCF_003454775.1	97.8659	0.609756	#N/A	#N/A	#N/A	#N/A	#N/A	d__Bacteria;p__Firmicutes_A;c__Clostridia;o__Tissierellales;f__Peptoniphilaceae;g__Parvimonas;s__Parvimonas micra
GCF_900445285.1	99.3902	0	#N/A	#N/A	#N/A	#N/A	#N/A	d__Bacteria;p__Firmicutes_A;c__Clostridia;o__Tissierellales;f__Peptoniphilaceae;g__Anaerococcus;s__Anaerococcus prevotii
GCF_020559415.1	99.3432	0.212314	S-ribosylhomocysteine lyase	#N/A	#N/A	#N/A	#N/A	d__Bacteria;p__Firmicutes_A;c__Clostridia;o__Lachnospirales;f__Lachnospiraceae;g__Blautia;s__Blautia coccoides
GCF_001546165.1	99.3902	0	#N/A	#N/A	#N/A	#N/A	#N/A	d__Bacteria;p__Firmicutes_A;c__Clostridia;o__Tissierellales;f__Peptoniphilaceae;g__Anaerococcus;s__Anaerococcus tetradius
GCF_016127475.1	99.3902	0.609756	#N/A	#N/A	#N/A	#N/A	#N/A	d__Bacteria;p__Firmicutes_A;c__Clostridia;o__Tissierellales;f__Peptoniphilaceae;g__Anaerococcus;s__Anaerococcus vaginalis
GCF_003470435.1	99.4152	0	S-ribosylhomocysteine lyase	#N/A	#N/A	#N/A	#N/A	d__Bacteria;p__Firmicutes_A;c__Clostridia;o__Lachnospirales;f__Lachnospiraceae;g__Mediterraneibacter;s__Mediterraneibacter torques
GCF_900445535.1	99.5868	1.23967	#N/A	#N/A	#N/A	#N/A	#N/A	d__Bacteria;p__Proteobacteria;c__Alphaproteobacteria;o__Rhizobiales_A;f__Rhizobiaceae_A;g__Bartonella;s__Bartonella doshiae
GCF_002022465.1	100	0	#N/A	#N/A	#N/A	#N/A	#N/A	d__Bacteria;p__Proteobacteria;c__Alphaproteobacteria;o__Rhizobiales_A;f__Rhizobiaceae_A;g__Bartonella;s__Bartonella taylorii
GCF_900638635.1	100	1.21681	#N/A	#N/A	#N/A	#N/A	#N/A	d__Bacteria;p__Proteobacteria;c__Alphaproteobacteria;o__Rhizobiales_A;f__Rhizobiaceae_A;g__Bartonella;s__Bartonella vinsonii
GCF_001314325.1	99.6587	2.04778	#N/A	#N/A	#N/A	#N/A	#N/A	d__Bacteria;p__Proteobacteria;c__Alphaproteobacteria;o__Sphingomonadales;f__Sphingomonadaceae;g__Sphingopyxis;s__Sphingopyxis macrogoltabida
GCF_002847985.1	100	0.225734	S-ribosylhomocysteine lyase	#N/A	#N/A	#N/A	#N/A	d__Bacteria;p__Proteobacteria;c__Gammaproteobacteria;o__Burkholderiales;f__Neisseriaceae;g__Neisseria;s__Neisseria perflava
GCF_008694225.1	99.3789	1.36646	#N/A	#N/A	#N/A	#N/A	#N/A	d__Bacteria;p__Proteobacteria;c__Gammaproteobacteria;o__Acidithiobacillales;f__Acidithiobacillaceae;g__Acidithiobacillus_A;s__Acidithiobacillus_A caldus
GCF_900585495.1	99.9017	0.21645	#N/A	hypothetical protein	#N/A	#N/A	#N/A	d__Bacteria;p__Proteobacteria;c__Gammaproteobacteria;o__Pseudomonadales;f__Pseudomonadaceae;g__Pseudomonas_E;s__Pseudomonas_E viridiflava
GCF_003610015.1	95.6532	1.16959	S-ribosylhomocysteine lyase	#N/A	#N/A	#N/A	#N/A	d__Bacteria;p__Proteobacteria;c__Gammaproteobacteria;o__Pseudomonadales;f__Halomonadaceae;g__Zymobacter;s__Zymobacter palmae
GCF_000717135.1	99.7368	1.84211	#N/A	#N/A	Autoinducer 2-binding protein LsrB	#N/A	#N/A	d__Bacteria;p__Actinobacteriota;c__Actinomycetia;o__Mycobacteriales;f__Micromonosporaceae;g__Catenuloplanes;s__Catenuloplanes japonicus
GCF_004216665.1	99.4949	0.505051	#N/A	#N/A	Autoinducer 2-binding protein LsrB	#N/A	#N/A	d__Bacteria;p__Actinobacteriota;c__Actinomycetia;o__Actinomycetales;f__Microbacteriaceae;g__Agromyces;s__Agromyces ramosus
GCF_016907595.1	99.4388	1.51515	#N/A	#N/A	#N/A	#N/A	#N/A	d__Bacteria;p__Actinobacteriota;c__Actinomycetia;o__Actinomycetales;f__Microbacteriaceae;g__Curtobacterium;s__Curtobacterium luteum
GCF_001662775.1	99.4924	1.07868	S-ribosylhomocysteine lyase	#N/A	#N/A	#N/A	#N/A	d__Bacteria;p__Actinobacteriota;c__Actinomycetia;o__Actinomycetales;f__Microbacteriaceae;g__Microbacterium;s__Microbacterium arborescens
GCF_017876655.1	98.9848	1.18443	S-ribosylhomocysteine lyase	#N/A	#N/A	#N/A	#N/A	d__Bacteria;p__Actinobacteriota;c__Actinomycetia;o__Actinomycetales;f__Microbacteriaceae;g__Microbacterium;s__Microbacterium imperiale
GCF_006716815.1	99.4924	2.28426	S-ribosylhomocysteine lyase	#N/A	#N/A	#N/A	#N/A	d__Bacteria;p__Actinobacteriota;c__Actinomycetia;o__Actinomycetales;f__Microbacteriaceae;g__Microbacterium;s__Microbacterium lacticum
GCF_004011095.1	99.4949	2.27273	S-ribosylhomocysteine lyase	#N/A	#N/A	#N/A	#N/A	d__Bacteria;p__Actinobacteriota;c__Actinomycetia;o__Actinomycetales;f__Microbacteriaceae;g__Rathayibacter;s__Rathayibacter rathayi
GCF_001641005.1	99.4949	2.52525	S-ribosylhomocysteine lyase	#N/A	#N/A	#N/A	#N/A	d__Bacteria;p__Actinobacteriota;c__Actinomycetia;o__Actinomycetales;f__Microbacteriaceae;g__Rathayibacter;s__Rathayibacter tritici
GCF_016027415.1	99.7093	0	#N/A	#N/A	#N/A	#N/A	#N/A	d__Bacteria;p__Actinobacteriota;c__Actinomycetia;o__Actinomycetales;f__Brevibacteriaceae;g__Brevibacterium;s__Brevibacterium casei
GCF_900078675.2	92.289	5.8303	#N/A	#N/A	#N/A	#N/A	#N/A	d__Bacteria;p__Actinobacteriota;c__Actinomycetia;o__Mycobacteriales;f__Mycobacteriaceae;g__Mycobacterium;s__Mycobacterium interjectum
GCF_014650715.1	99.8569	0.786838	#N/A	#N/A	Autoinducer 2-binding protein LsrB	#N/A	#N/A	d__Bacteria;p__Actinobacteriota;c__Actinomycetia;o__Streptomycetales;f__Streptomycetaceae;g__Streptomyces;s__Streptomyces bluensis
GCF_005280195.1	99.8927	0.858369	#N/A	#N/A	#N/A	#N/A	#N/A	d__Bacteria;p__Actinobacteriota;c__Actinomycetia;o__Streptomycetales;f__Streptomycetaceae;g__Streptomyces;s__Streptomyces galbus
GCF_008704575.1	100	0	#N/A	#N/A	Autoinducer 2-binding protein LsrB	#N/A	#N/A	d__Bacteria;p__Actinobacteriota;c__Actinomycetia;o__Streptomycetales;f__Streptomycetaceae;g__Streptomyces;s__Streptomyces bobili
GCF_016467295.1	99.8927	1.10873	#N/A	#N/A	#N/A	#N/A	#N/A	d__Bacteria;p__Actinobacteriota;c__Actinomycetia;o__Streptomycetales;f__Streptomycetaceae;g__Streptomyces;s__Streptomyces murinus
GCF_014654785.1	99.1993	0.37762	#N/A	#N/A	#N/A	#N/A	#N/A	d__Bacteria;p__Actinobacteriota;c__Actinomycetia;o__Streptomycetales;f__Streptomycetaceae;g__Streptomyces;s__Streptomyces mashuensis
GCF_002846655.1	100	0.328283	S-ribosylhomocysteine lyase	#N/A	#N/A	#N/A	#N/A	d__Bacteria;p__Actinobacteriota;c__Actinomycetia;o__Actinomycetales;f__Bifidobacteriaceae;g__Bifidobacterium;s__Bifidobacterium thermophilum
GCF_006539585.1	99.3972	3.04374	#N/A	#N/A	#N/A	#N/A	#N/A	d__Bacteria;p__Actinobacteriota;c__Actinomycetia;o__Mycobacteriales;f__Pseudonocardiaceae;g__Pseudonocardia;s__Pseudonocardia autotrophica
GCF_006539765.1	99.2424	0.505051	#N/A	#N/A	#N/A	#N/A	#N/A	d__Bacteria;p__Actinobacteriota;c__Actinomycetia;o__Actinomycetales;f__Microbacteriaceae;g__Microbacterium;s__Microbacterium maritypicum
GCF_017876325.1	99.5146	2.83172	#N/A	#N/A	Autoinducer 2-binding protein LsrB	#N/A	#N/A	d__Bacteria;p__Actinobacteriota;c__Actinomycetia;o__Mycobacteriales;f__Pseudonocardiaceae;g__Actinosynnema;s__Actinosynnema coeruleofuscum
GCF_002272945.1	98.4615	1.15385	#N/A	#N/A	#N/A	#N/A	#N/A	d__Bacteria;p__Firmicutes;c__Bacilli;o__Mycoplasmatales;f__Metamycoplasmataceae;g__Mycoplasmopsis_B;s__Mycoplasmopsis_B agassizii
GCF_009936335.1	100	0.75188	#N/A	#N/A	#N/A	#N/A	#N/A	d__Bacteria;p__Firmicutes;c__Bacilli;o__Mycoplasmatales;f__Metamycoplasmataceae;g__Mycoplasmopsis_A;s__Mycoplasmopsis_A felis
GCF_002250055.1	98.4994	3.23755	S-ribosylhomocysteine lyase	#N/A	#N/A	#N/A	#N/A	d__Bacteria;p__Firmicutes;c__Bacilli;o__Bacillales;f__Bacillaceae_I;g__Sutcliffiella;s__Sutcliffiella cohnii
GCF_001281525.1	99.3377	0.827815	S-ribosylhomocysteine lyase	Methyl-accepting chemotaxis protein McpC	#N/A	#N/A	#N/A	d__Bacteria;p__Firmicutes;c__Bacilli;o__Bacillales_A;f__Planococcaceae;g__Lysinibacillus;s__Lysinibacillus macroides
GCF_002243665.1	99.4382	2.15564	S-ribosylhomocysteine lyase	hypothetical protein	#N/A	#N/A	#N/A	d__Bacteria;p__Firmicutes;c__Bacilli;o__Bacillales;f__Anoxybacillaceae;g__Geobacillus;s__Geobacillus thermocatenulatus
GCF_002072065.1	99.4382	0	S-ribosylhomocysteine lyase	Methyl-accepting chemotaxis protein McpC	#N/A	#N/A	#N/A	d__Bacteria;p__Firmicutes;c__Bacilli;o__Bacillales;f__Anoxybacillaceae;g__Geobacillus;s__Geobacillus thermodenitrificans
GCF_002891025.1	99.3134	6.49189	S-ribosylhomocysteine lyase	#N/A	#N/A	#N/A	#N/A	d__Bacteria;p__Firmicutes;c__Bacilli;o__Lactobacillales;f__Enterococcaceae;g__Enterococcus_A;s__Enterococcus_A avium
GCF_003660425.1	99.3377	0.220751	S-ribosylhomocysteine lyase	#N/A	#N/A	#N/A	#N/A	d__Bacteria;p__Firmicutes;c__Bacilli;o__Bacillales_A;f__Planococcaceae;g__Kurthia;s__Kurthia gibsonii
GCF_017255415.1	99.2908	1.77305	#N/A	Adaptive-response sensory-kinase SasA|Adaptive-response sensory-kinase SasA|Adaptive-response sensory-kinase SasA	#N/A	#N/A	#N/A	d__Bacteria;p__Firmicutes_A;c__Clostridia;o__Peptostreptococcales;f__Anaerovoracaceae;g__Aminipila;s__Aminipila aminobutyricum
GCF_014841035.1	99.2248	0.484496	S-ribosylhomocysteine lyase	#N/A	#N/A	#N/A	#N/A	d__Bacteria;p__Firmicutes;c__Bacilli;o__Lactobacillales;f__Lactobacillaceae;g__Lactobacillus;s__Lactobacillus johnsonii
GCF_001623425.1	99.375	3.28125	S-ribosylhomocysteine lyase|S-ribosylhomocysteine lyase	#N/A	#N/A	#N/A	#N/A	d__Bacteria;p__Firmicutes;c__Bacilli;o__Lactobacillales;f__Lactobacillaceae;g__Secundilactobacillus;s__Secundilactobacillus collinoides
GCF_009739535.1	99.375	0	S-ribosylhomocysteine lyase	#N/A	#N/A	#N/A	#N/A	d__Bacteria;p__Firmicutes;c__Bacilli;o__Lactobacillales;f__Lactobacillaceae;g__Lentilactobacillus;s__Lentilactobacillus kefiri
GCF_007954785.1	99.8876	0.561798	S-ribosylhomocysteine lyase	#N/A	#N/A	#N/A	#N/A	d__Bacteria;p__Firmicutes;c__Bacilli;o__Lactobacillales;f__Lactobacillaceae;g__Leuconostoc;s__Leuconostoc citreum
GCF_016127255.1	99.8236	0	S-ribosylhomocysteine lyase	#N/A	#N/A	#N/A	#N/A	d__Bacteria;p__Firmicutes;c__Bacilli;o__Lactobacillales;f__Lactobacillaceae;g__Leuconostoc;s__Leuconostoc pseudomesenteroides
GCF_003966875.1	96.4509	0	S-ribosylhomocysteine lyase	#N/A	#N/A	#N/A	#N/A	d__Bacteria;p__Firmicutes;c__Bacilli;o__Lactobacillales;f__Enterococcaceae;g__Melissococcus;s__Melissococcus plutonius
GCF_001700325.1	97.8477	1.54525	S-ribosylhomocysteine lyase	Methyl-accepting chemotaxis protein McpC|Methyl-accepting chemotaxis protein McpC|Methyl-accepting chemotaxis protein McpC	#N/A	#N/A	#N/A	d__Bacteria;p__Firmicutes;c__Bacilli;o__Bacillales_A;f__Planococcaceae;g__Caryophanon;s__Caryophanon latum
GCF_001700315.1	99.3377	1.37969	S-ribosylhomocysteine lyase	Methyl-accepting chemotaxis protein McpC	#N/A	#N/A	#N/A	d__Bacteria;p__Firmicutes;c__Bacilli;o__Bacillales_A;f__Planococcaceae;g__Caryophanon;s__Caryophanon tenue
GCF_003752415.1	99.8255	4.18848	S-ribosylhomocysteine lyase	#N/A	#N/A	#N/A	#N/A	d__Bacteria;p__Actinobacteriota;c__Actinomycetia;o__Propionibacteriales;f__Propionibacteriaceae;g__Luteococcus;s__Luteococcus japonicus
GCF_002078315.1	100	0	#N/A	#N/A	#N/A	#N/A	#N/A	d__Bacteria;p__Proteobacteria;c__Alphaproteobacteria;o__Rickettsiales;f__Rickettsiaceae;g__Rickettsia;s__Rickettsia bellii
GCF_002173515.1	100	0	#N/A	#N/A	#N/A	#N/A	#N/A	d__Bacteria;p__Proteobacteria;c__Alphaproteobacteria;o__Acetobacterales;f__Acetobacteraceae;g__Komagataeibacter;s__Komagataeibacter europaeus
GCF_900110285.1	99.0909	0.909091	#N/A	#N/A	#N/A	#N/A	#N/A	d__Bacteria;p__Proteobacteria;c__Alphaproteobacteria;o__Rhodobacterales;f__Rhodobacteraceae;g__Paracoccus;s__Paracoccus alcaliphilus
GCF_900005615.1	99.3939	0.454545	#N/A	#N/A	#N/A	#N/A	#N/A	d__Bacteria;p__Proteobacteria;c__Alphaproteobacteria;o__Rhodobacterales;f__Rhodobacteraceae;g__Paracoccus;s__Paracoccus aminovorans
GCF_900156255.1	99.5455	0.151515	#N/A	#N/A	#N/A	#N/A	#N/A	d__Bacteria;p__Proteobacteria;c__Alphaproteobacteria;o__Rhodobacterales;f__Rhodobacteraceae;g__Paracoccus;s__Paracoccus thiocyanatus
GCF_003386575.1	99.3939	1.43939	#N/A	#N/A	#N/A	#N/A	#N/A	d__Bacteria;p__Proteobacteria;c__Alphaproteobacteria;o__Rhodobacterales;f__Rhodobacteraceae;g__Paracoccus;s__Paracoccus versutus
GCF_003201955.1	99.5449	1.02389	#N/A	#N/A	#N/A	#N/A	#N/A	d__Bacteria;p__Proteobacteria;c__Alphaproteobacteria;o__Sphingomonadales;f__Sphingomonadaceae;g__Blastomonas;s__Blastomonas natatoria
GCF_014197785.1	98.4177	1.89873	#N/A	#N/A	Autoinducer 2-binding protein LsrB	#N/A	#N/A	d__Bacteria;p__Proteobacteria;c__Alphaproteobacteria;o__Rhizobiales;f__Rhodobiaceae;g__Rhodobium;s__Rhodobium orientis
GCF_002216815.1	97.2973	0	#N/A	#N/A	#N/A	#N/A	#N/A	d__Bacteria;p__Proteobacteria;c__Alphaproteobacteria;o__Rhizobiales_A;f__Rhizobiaceae_A;g__Liberibacter;s__Liberibacter asiaticus
GCF_900156155.1	100	0.345781	#N/A	#N/A	#N/A	#N/A	#N/A	d__Bacteria;p__Proteobacteria;c__Gammaproteobacteria;o__Burkholderiales;f__Rhodocyclaceae;g__Aromatoleum;s__Aromatoleum tolulyticum
GCF_016919065.1	99.4048	1.38889	#N/A	Adaptive-response sensory-kinase SasA	#N/A	#N/A	#N/A	d__Bacteria;p__Desulfobacterota;c__Desulfobulbia;o__Desulfobulbales;f__Desulfobulbaceae;g__Desulfobulbus;s__Desulfobulbus rhabdoformis
GCF_900453305.1	99.8062	1.35659	#N/A	#N/A	#N/A	#N/A	#N/A	d__Bacteria;p__Proteobacteria;c__Gammaproteobacteria;o__Pseudomonadales;f__Moraxellaceae;g__Moraxella_A;s__Moraxella_A atlantae
GCF_900453175.1	97.5275	1.56593	#N/A	#N/A	#N/A	#N/A	#N/A	d__Bacteria;p__Proteobacteria;c__Gammaproteobacteria;o__Pseudomonadales;f__Moraxellaceae;g__Moraxella;s__Moraxella caviae
GCF_900637105.1	98.6264	0.274725	#N/A	#N/A	#N/A	#N/A	#N/A	d__Bacteria;p__Proteobacteria;c__Gammaproteobacteria;o__Pseudomonadales;f__Moraxellaceae;g__Moraxella;s__Moraxella cuniculi
GCF_001553955.1	99.7126	0	#N/A	#N/A	#N/A	#N/A	#N/A	d__Bacteria;p__Proteobacteria;c__Gammaproteobacteria;o__Pseudomonadales;f__Moraxellaceae;g__Moraxella_A;s__Moraxella_A osloensis
GCF_019552185.1	100	0.490196	#N/A	#N/A	#N/A	#N/A	#N/A	d__Bacteria;p__Bacteroidota;c__Bacteroidia;o__Flavobacteriales;f__Weeksellaceae;g__Riemerella;s__Riemerella anatipestifer
GCF_900103515.1	99.8405	1.91388	#N/A	#N/A	#N/A	#N/A	#N/A	d__Bacteria;p__Bacteroidota;c__Bacteroidia;o__Sphingobacteriales;f__Sphingobacteriaceae;g__Pedobacter;s__Pedobacter antarcticus
GCF_003054045.1	100	1.42857	#N/A	#N/A	#N/A	#N/A	#N/A	d__Bacteria;p__Bacteroidota;c__Bacteroidia;o__Sphingobacteriales;f__Sphingobacteriaceae;g__Sphingobacterium;s__Sphingobacterium faecium
GCF_900099615.1	100	0	S-ribosylhomocysteine lyase	#N/A	#N/A	#N/A	#N/A	d__Bacteria;p__Spirochaetota;c__Spirochaetia;o__Borreliales;f__Borreliaceae;g__Borreliella;s__Borreliella japonica
GCF_900112165.1	92.0687	0	#N/A	#N/A	#N/A	#N/A	#N/A	d__Bacteria;p__Spirochaetota;c__Brevinematia;o__Brevinematales;f__Brevinemataceae;g__Brevinema;s__Brevinema andersonii
GCF_014873855.1	98.6755	2.04194	S-ribosylhomocysteine lyase	#N/A	#N/A	#N/A	#N/A	d__Bacteria;p__Firmicutes;c__Bacilli;o__Bacillales_A;f__Planococcaceae;g__Sporosarcina;s__Sporosarcina limicola
GCF_014649995.1	100	0.300429	#N/A	#N/A	Autoinducer 2-binding protein LsrB	#N/A	#N/A	d__Bacteria;p__Actinobacteriota;c__Actinomycetia;o__Streptomycetales;f__Streptomycetaceae;g__Streptomyces;s__Streptomyces griseoflavus
GCF_001418415.1	96.2303	1.05508	#N/A	#N/A	Autoinducer 2-binding protein LsrB	#N/A	#N/A	d__Bacteria;p__Actinobacteriota;c__Actinomycetia;o__Streptomycetales;f__Streptomycetaceae;g__Streptomyces;s__Streptomyces hirsutus
GCF_020099395.1	98.8434	1.50794	#N/A	#N/A	#N/A	#N/A	#N/A	d__Bacteria;p__Actinobacteriota;c__Actinomycetia;o__Streptomycetales;f__Streptomycetaceae;g__Streptomyces;s__Streptomyces sp014253015
GCF_900099985.1	99.4709	1.02293	#N/A	#N/A	Autoinducer 2-binding protein LsrB	#N/A	#N/A	d__Bacteria;p__Actinobacteriota;c__Actinomycetia;o__Streptosporangiales;f__Streptosporangiaceae;g__Thermostaphylospora;s__Thermostaphylospora chromogena
GCF_900444665.1	98.6486	1.35135	#N/A	#N/A	#N/A	#N/A	#N/A	d__Bacteria;p__Firmicutes;c__Bacilli;o__Acholeplasmatales;f__Acholeplasmataceae;g__Acholeplasma;s__Acholeplasma oculi
GCF_004341395.1	98.6607	0.722789	#N/A	#N/A	#N/A	#N/A	#N/A	d__Bacteria;p__Firmicutes_B;c__Desulfitobacteriia;o__Heliobacteriales;f__Heliobacteriaceae;g__Heliophilum;s__Heliophilum fasciatum
GCF_001558935.2	99.8848	0.0868056	S-ribosylhomocysteine lyase	#N/A	Autoinducer 2-binding protein LsrB|Autoinducer 2-binding protein LsrB|Autoinducer 2-binding protein LsrB|Autoinducer 2-binding protein LsrB	#N/A	putative diguanylate cyclase Dgc	d__Bacteria;p__Proteobacteria;c__Gammaproteobacteria;o__Enterobacterales;f__Enterobacteriaceae;g__Citrobacter_A;s__Citrobacter_A amalonaticus
GCF_900113015.1	100	1.85185	#N/A	#N/A	Autoinducer 2-binding protein LsrB	#N/A	#N/A	d__Bacteria;p__Actinobacteriota;c__Actinomycetia;o__Mycobacteriales;f__Micromonosporaceae;g__Actinoplanes;s__Actinoplanes philippinensis
GCF_000716715.1	99.8246	4.91228	#N/A	#N/A	Autoinducer 2-binding protein LsrB	#N/A	#N/A	d__Bacteria;p__Actinobacteriota;c__Actinomycetia;o__Mycobacteriales;f__Micromonosporaceae;g__Dactylosporangium;s__Dactylosporangium aurantiacum
GCF_000980835.1	99.3203	0.0881057	#N/A	#N/A	#N/A	#N/A	#N/A	d__Bacteria;p__Actinobacteriota;c__Actinomycetia;o__Mycobacteriales;f__Mycobacteriaceae;g__Corynebacterium;s__Corynebacterium kutscheri
GCF_900447205.1	99.5595	0	#N/A	#N/A	#N/A	#N/A	#N/A	d__Bacteria;p__Actinobacteriota;c__Actinomycetia;o__Mycobacteriales;f__Mycobacteriaceae;g__Corynebacterium;s__Corynebacterium pilosum
GCF_900187295.1	99.4493	0.550661	#N/A	#N/A	#N/A	#N/A	#N/A	d__Bacteria;p__Actinobacteriota;c__Actinomycetia;o__Mycobacteriales;f__Mycobacteriaceae;g__Corynebacterium;s__Corynebacterium cystitidis
GCF_002761235.1	100	0.111111	S-ribosylhomocysteine lyase	#N/A	#N/A	#N/A	#N/A	d__Bacteria;p__Actinobacteriota;c__Actinomycetia;o__Actinomycetales;f__Bifidobacteriaceae;g__Bifidobacterium;s__Bifidobacterium choerinum
GCF_001696485.1	99.4709	1.62761	#N/A	#N/A	#N/A	#N/A	#N/A	d__Bacteria;p__Actinobacteriota;c__Actinomycetia;o__Streptosporangiales;f__Streptosporangiaceae;g__Planobispora;s__Planobispora rosea
GCF_009687845.1	100	2.91005	#N/A	#N/A	Autoinducer 2-binding protein LsrB	#N/A	#N/A	d__Bacteria;p__Actinobacteriota;c__Actinomycetia;o__Streptosporangiales;f__Streptosporangiaceae;g__Acrocarpospora;s__Acrocarpospora corrugata
GCF_014648055.1	99.8236	1.95767	#N/A	#N/A	#N/A	#N/A	#N/A	d__Bacteria;p__Actinobacteriota;c__Actinomycetia;o__Streptosporangiales;f__Streptosporangiaceae;g__Streptosporangium;s__Streptosporangium pseudovulgare
GCF_018024475.1	94.0639	9.58904	#N/A	#N/A	#N/A	#N/A	#N/A	d__Bacteria;p__Firmicutes;c__Bacilli;o__Acholeplasmatales;f__Acholeplasmataceae;g__Phytoplasma;s__Phytoplasma luffae
GCF_009428965.1	98.8955	0.543478	S-ribosylhomocysteine lyase	#N/A	#N/A	#N/A	#N/A	d__Bacteria;p__Firmicutes;c__Bacilli;o__Lactobacillales;f__Lactobacillaceae;g__Limosilactobacillus;s__Limosilactobacillus pontis
GCF_002356735.1	99.9175	0.110011	#N/A	#N/A	#N/A	#N/A	#N/A	d__Bacteria;p__Proteobacteria;c__Alphaproteobacteria;o__Rickettsiales;f__Rickettsiaceae;g__Rickettsia;s__Rickettsia rickettsii
GCF_004345735.1	98.3333	1.78788	#N/A	#N/A	#N/A	#N/A	#N/A	d__Bacteria;p__Proteobacteria;c__Alphaproteobacteria;o__Rhodobacterales;f__Rhodobacteraceae;g__Rhodovulum;s__Rhodovulum adriaticum
GCF_004342445.1	99.3939	0.984848	#N/A	#N/A	#N/A	#N/A	#N/A	d__Bacteria;p__Proteobacteria;c__Alphaproteobacteria;o__Rhodobacterales;f__Rhodobacteraceae;g__Rhodovulum;s__Rhodovulum euryhalinum
GCF_001633145.1	99.2929	0.909091	#N/A	#N/A	#N/A	#N/A	#N/A	d__Bacteria;p__Proteobacteria;c__Alphaproteobacteria;o__Rhodobacterales;f__Rhodobacteraceae;g__Rhodovulum;s__Rhodovulum sulfidophilum
GCF_014195675.1	99.5449	1.40311	#N/A	#N/A	#N/A	#N/A	#N/A	d__Bacteria;p__Proteobacteria;c__Alphaproteobacteria;o__Sphingomonadales;f__Sphingomonadaceae;g__Erythrobacter;s__Erythrobacter ramosus
GCF_017311575.1	100	0.497512	#N/A	#N/A	#N/A	#N/A	#N/A	d__Bacteria;p__Proteobacteria;c__Alphaproteobacteria;o__Acetobacterales;f__Acetobacteraceae;g__Roseococcus;s__Roseococcus thiosulfatophilus
GCF_009627355.1	100	0.0426803	#N/A	#N/A	#N/A	#N/A	#N/A	d__Bacteria;p__Proteobacteria;c__Gammaproteobacteria;o__Burkholderiales;f__Burkholderiaceae;g__Bordetella;s__Bordetella holmesii
GCF_001283065.1	99.1578	0	S-ribosylhomocysteine lyase	Methyl-accepting chemotaxis protein McpC	#N/A	#N/A	#N/A	d__Bacteria;p__Campylobacterota;c__Campylobacteria;o__Campylobacterales;f__Helicobacteraceae;g__Helicobacter_E;s__Helicobacter_E heilmannii
GCF_900450955.1	99.8239	0	S-ribosylhomocysteine lyase	#N/A	#N/A	#N/A	#N/A	d__Bacteria;p__Campylobacterota;c__Campylobacteria;o__Campylobacterales;f__Helicobacteraceae;g__Helicobacter_D;s__Helicobacter_D pullorum
GCF_900215655.1	99.3902	0.50813	#N/A	#N/A	#N/A	#N/A	#N/A	d__Bacteria;p__Aquificota;c__Aquificae;o__Aquificales;f__Aquificaceae;g__Hydrogenobacter;s__Hydrogenobacter hydrogenophilus
GCF_003096215.1	98.8616	1.66667	S-ribosylhomocysteine lyase	hypothetical protein	#N/A	#N/A	#N/A	d__Bacteria;p__Firmicutes;c__Bacilli;o__DSM-16016;f__Caldibacillaceae;g__Bacillus_J;s__Bacillus_J thermoamylovorans
GCF_001974985.1	99.4924	0.507614	#N/A	#N/A	Autoinducer 2-binding protein LsrB	#N/A	#N/A	d__Bacteria;p__Actinobacteriota;c__Actinomycetia;o__Actinomycetales;f__Microbacteriaceae;g__Microbacterium;s__Microbacterium aurum
GCF_016907295.1	99.4924	1.26904	S-ribosylhomocysteine lyase	#N/A	#N/A	#N/A	#N/A	d__Bacteria;p__Actinobacteriota;c__Actinomycetia;o__Actinomycetales;f__Microbacteriaceae;g__Microbacterium;s__Microbacterium dextranolyticum
GCF_001584605.1	99.4924	0.507614	#N/A	#N/A	#N/A	#N/A	#N/A	d__Bacteria;p__Actinobacteriota;c__Actinomycetia;o__Actinomycetales;f__Microbacteriaceae;g__Microbacterium;s__Microbacterium laevaniformans
GCF_003932295.1	99.3243	0	#N/A	#N/A	#N/A	#N/A	#N/A	d__Bacteria;p__Actinobacteriota;c__Actinomycetia;o__Mycobacteriales;f__Mycobacteriaceae;g__Corynebacterium;s__Corynebacterium bovis
GCF_004028015.1	100	0	#N/A	#N/A	#N/A	#N/A	#N/A	d__Bacteria;p__Actinobacteriota;c__Actinomycetia;o__Mycobacteriales;f__Mycobacteriaceae;g__Mycobacterium;s__Mycobacterium abscessus
GCF_010722915.1	100	1.06061	#N/A	#N/A	#N/A	#N/A	#N/A	d__Bacteria;p__Actinobacteriota;c__Actinomycetia;o__Mycobacteriales;f__Mycobacteriaceae;g__Mycobacterium;s__Mycobacterium agri
GCF_010725725.1	98.6364	1.13636	#N/A	#N/A	#N/A	#N/A	#N/A	d__Bacteria;p__Actinobacteriota;c__Actinomycetia;o__Mycobacteriales;f__Mycobacteriaceae;g__Mycobacterium;s__Mycobacterium pulveris
GCF_002086695.1	100	0.440252	#N/A	#N/A	#N/A	#N/A	#N/A	d__Bacteria;p__Actinobacteriota;c__Actinomycetia;o__Mycobacteriales;f__Mycobacteriaceae;g__Mycobacterium;s__Mycobacterium rhodesiae
GCF_014650295.1	100	1.00143	#N/A	#N/A	Autoinducer 2-binding protein LsrB	#N/A	#N/A	d__Bacteria;p__Actinobacteriota;c__Actinomycetia;o__Streptomycetales;f__Streptomycetaceae;g__Streptomyces;s__Streptomyces caelestis
GCF_008704535.1	99.1373	0.748659	#N/A	#N/A	#N/A	#N/A	#N/A	d__Bacteria;p__Actinobacteriota;c__Actinomycetia;o__Streptomycetales;f__Streptomycetaceae;g__Streptomyces;s__Streptomyces subrutilus
GCF_009914515.1	99.1244	0.603865	#N/A	#N/A	#N/A	#N/A	#N/A	d__Bacteria;p__Actinobacteriota;c__Actinomycetia;o__Mycobacteriales;f__Mycobacteriaceae;g__Gordonia;s__Gordonia amarae
GCF_014070455.1	99.8188	0	#N/A	#N/A	#N/A	#N/A	#N/A	d__Bacteria;p__Actinobacteriota;c__Actinomycetia;o__Mycobacteriales;f__Mycobacteriaceae;g__Gordonia;s__Gordonia rubripertincta
GCF_015547475.1	99.1935	0	S-ribosylhomocysteine lyase	#N/A	#N/A	#N/A	#N/A	d__Bacteria;p__Firmicutes_A;c__Clostridia;o__Clostridiales;f__Clostridiaceae;g__Clostridium;s__Clostridium celatum
GCF_902362305.1	99.2958	0	S-ribosylhomocysteine lyase	#N/A	#N/A	#N/A	#N/A	d__Bacteria;p__Firmicutes_A;c__Clostridia;o__Peptostreptococcales;f__Peptostreptococcaceae;g__Terrisporobacter;s__Terrisporobacter glycolicus_A
GCF_900167445.1	99.2908	1.41844	S-ribosylhomocysteine lyase	#N/A	#N/A	#N/A	#N/A	d__Bacteria;p__Firmicutes_A;c__Clostridia;o__Peptostreptococcales;f__Caminicellaceae;g__Maledivibacter;s__Maledivibacter halophilus
GCF_900113195.1	100	0.888299	S-ribosylhomocysteine lyase	hypothetical protein	#N/A	#N/A	#N/A	d__Bacteria;p__Firmicutes_A;c__Clostridia;o__Clostridiales;f__Clostridiaceae;g__Clostridium_H;s__Clostridium_H homopropionicum
GCF_001571775.1	96.6443	3.69128	S-ribosylhomocysteine lyase	Methyl-accepting chemotaxis protein McpC|Methyl-accepting chemotaxis protein McpC	Autoinducer 2-binding protein LsrB|Autoinducer 2-binding protein LsrB	#N/A	#N/A	d__Bacteria;p__Firmicutes_A;c__Clostridia;o__Lachnospirales;f__Anaerotignaceae;g__Anaerotignum;s__Anaerotignum neopropionicum
GCF_001317355.1	99.0323	4.03226	#N/A	#N/A	#N/A	#N/A	#N/A	d__Bacteria;p__Firmicutes_A;c__Clostridia;o__Clostridiales;f__Oxobacteraceae;g__Oxobacter;s__Oxobacter pfennigii
GCF_001651875.1	97.6942	0.755124	#N/A	#N/A	Autoinducer 2-binding protein LsrB	#N/A	#N/A	d__Bacteria;p__Proteobacteria;c__Alphaproteobacteria;o__Rhizobiales;f__Rhizobiaceae;g__Sinorhizobium;s__Sinorhizobium saheli
GCF_021049305.1	99.7274	0.46729	#N/A	Adaptive-response sensory-kinase SasA	#N/A	#N/A	#N/A	d__Bacteria;p__Proteobacteria;c__Gammaproteobacteria;o__Burkholderiales;f__Burkholderiaceae;g__Ideonella;s__Ideonella dechloratans
GCF_900638305.1	98.8994	0.0786164	#N/A	#N/A	#N/A	#N/A	#N/A	d__Bacteria;p__Bacteroidota;c__Bacteroidia;o__Bacteroidales;f__Porphyromonadaceae;g__Porphyromonas_A;s__Porphyromonas_A cangingivalis
GCF_000765975.1	98.7945	0	#N/A	#N/A	#N/A	#N/A	#N/A	d__Bacteria;p__Bacteroidota;c__Bacteroidia;o__Bacteroidales;f__Porphyromonadaceae;g__Porphyromonas_A;s__Porphyromonas_A canoris
GCF_002209125.2	99.6554	4.5961	#N/A	#N/A	#N/A	#N/A	#N/A	d__Bacteria;p__Actinobacteriota;c__Actinomycetia;o__Mycobacteriales;f__Mycobacteriaceae;g__Nocardia;s__Nocardia brasiliensis
GCF_000717405.1	99.3197	1.48496	#N/A	#N/A	#N/A	#N/A	#N/A	d__Bacteria;p__Actinobacteriota;c__Actinomycetia;o__Mycobacteriales;f__Mycobacteriaceae;g__Nocardia;s__Nocardia carnea
GCF_019219615.1	99.2424	3.54679	#N/A	#N/A	#N/A	#N/A	#N/A	d__Bacteria;p__Actinobacteriota;c__Actinomycetia;o__Mycobacteriales;f__Mycobacteriaceae;g__Nocardia;s__Nocardia nova
GCF_002356035.1	99.8106	2.68669	#N/A	#N/A	#N/A	#N/A	#N/A	d__Bacteria;p__Actinobacteriota;c__Actinomycetia;o__Mycobacteriales;f__Mycobacteriaceae;g__Nocardia;s__Nocardia seriolae
GCF_014203315.1	99.3711	3.29179	#N/A	#N/A	#N/A	#N/A	#N/A	d__Bacteria;p__Actinobacteriota;c__Actinomycetia;o__Mycobacteriales;f__Mycobacteriaceae;g__Nocardia;s__Nocardia transvalensis
GCF_012584515.1	99.0654	1.05724	#N/A	#N/A	#N/A	#N/A	#N/A	d__Bacteria;p__Proteobacteria;c__Gammaproteobacteria;o__Burkholderiales;f__Burkholderiaceae;g__Polaromonas;s__Polaromonas vacuolata
GCF_014650395.1	95.2113	0	#N/A	#N/A	Autoinducer 2-binding protein LsrB	#N/A	#N/A	d__Bacteria;p__Actinobacteriota;c__Actinomycetia;o__Streptomycetales;f__Streptomycetaceae;g__Streptomyces;s__Streptomyces rubiginosohelvolus
GCF_004343255.1	99.0769	1.98718	#N/A	#N/A	#N/A	#N/A	#N/A	d__Bacteria;p__Firmicutes;c__Bacilli;o__Thermoactinomycetales;f__Thermoactinomycetaceae;g__Laceyella;s__Laceyella sacchari
GCF_900107645.1	99.3548	0.967742	#N/A	Adaptive-response sensory-kinase SasA	#N/A	#N/A	#N/A	d__Bacteria;p__Desulfobacterota;c__Desulfuromonadia;o__Desulfuromonadales;f__Geopsychrobacteraceae;g__Desulfuromusa;s__Desulfuromusa kysingii
GCF_013409345.1	98.8288	1.62162	#N/A	#N/A	#N/A	#N/A	#N/A	d__Bacteria;p__Actinobacteriota;c__Actinomycetia;o__Actinomycetales;f__Kineococcaceae;g__Kineococcus;s__Kineococcus aurantiacus
GCF_003959475.1	99.5763	3.07203	S-ribosylhomocysteine lyase	#N/A	#N/A	#N/A	#N/A	d__Bacteria;p__Deinococcota;c__Deinococci;o__Deinococcales;f__Thermaceae;g__Thermus;s__Thermus scotoductus
GCF_900112775.1	98.6577	1.23043	S-ribosylhomocysteine lyase	Adaptive-response sensory-kinase SasA	#N/A	#N/A	#N/A	d__Bacteria;p__Firmicutes_A;c__Clostridia;o__Lachnospirales;f__Lachnospiraceae;g__Clostridium_AI;s__Clostridium_AI populeti
GCF_018861505.1	100	0.483871	#N/A	Adaptive-response sensory-kinase SasA	#N/A	#N/A	#N/A	d__Bacteria;p__Firmicutes_A;c__Clostridia;o__Clostridiales;f__Clostridiaceae;g__Clostridium_L;s__Clostridium_L algidicarnis
GCF_000026205.1	95.4338	0	#N/A	#N/A	#N/A	#N/A	#N/A	d__Bacteria;p__Firmicutes;c__Bacilli;o__Acholeplasmatales;f__Acholeplasmataceae;g__Phytoplasma;s__Phytoplasma mali
GCF_000832125.1	99.6466	0.138819	#N/A	#N/A	#N/A	#N/A	#N/A	d__Bacteria;p__Bacteroidota;c__Bacteroidia;o__Flavobacteriales;f__Flavobacteriaceae;g__Flavobacterium;s__Flavobacterium hibernum
GCF_003294075.1	96.6275	0	#N/A	#N/A	#N/A	#N/A	#N/A	d__Bacteria;p__Actinobacteriota;c__Actinomycetia;o__Mycobacteriales;f__Mycobacteriaceae;g__Dietzia;s__Dietzia maris
GCF_900631605.1	99.5413	0.458716	#N/A	#N/A	Autoinducer 2-binding protein LsrB	#N/A	#N/A	d__Bacteria;p__Actinobacteriota;c__Actinomycetia;o__Actinomycetales;f__Micrococcaceae;g__Arthrobacter_D;s__Arthrobacter_D agilis
GCF_004136565.1	98.3444	0	S-ribosylhomocysteine lyase	#N/A	#N/A	#N/A	#N/A	d__Bacteria;p__Actinobacteriota;c__Actinomycetia;o__Actinomycetales;f__Micrococcaceae;g__Rothia;s__Rothia kristinae
GCF_006539205.1	98.9297	0.688073	#N/A	#N/A	#N/A	#N/A	#N/A	d__Bacteria;p__Actinobacteriota;c__Actinomycetia;o__Actinomycetales;f__Micrococcaceae;g__Sinomonas;s__Sinomonas atrocyanea
GCF_002849715.1	99.1972	4.3578	#N/A	#N/A	#N/A	#N/A	#N/A	d__Bacteria;p__Actinobacteriota;c__Actinomycetia;o__Actinomycetales;f__Micrococcaceae;g__Arthrobacter_F;s__Arthrobacter_F crystallopoietes
GCF_003687415.1	99.2792	1.52905	S-ribosylhomocysteine lyase	#N/A	#N/A	#N/A	#N/A	d__Bacteria;p__Actinobacteriota;c__Actinomycetia;o__Actinomycetales;f__Micrococcaceae;g__Glutamicibacter;s__Glutamicibacter nicotianae
GCF_016894325.1	99.2792	0.688073	S-ribosylhomocysteine lyase	#N/A	#N/A	#N/A	#N/A	d__Bacteria;p__Actinobacteriota;c__Actinomycetia;o__Actinomycetales;f__Micrococcaceae;g__Glutamicibacter;s__Glutamicibacter protophormiae
GCF_016694995.1	99.6426	0.877193	#N/A	#N/A	Autoinducer 2-binding protein LsrB	#N/A	#N/A	d__Bacteria;p__Actinobacteriota;c__Actinomycetia;o__Actinomycetales;f__Micrococcaceae;g__Paenarthrobacter;s__Paenarthrobacter ureafaciens
GCF_016628615.2	99.7797	0	S-ribosylhomocysteine lyase	#N/A	#N/A	#N/A	#N/A	d__Bacteria;p__Actinobacteriota;c__Actinomycetia;o__Mycobacteriales;f__Mycobacteriaceae;g__Corynebacterium;s__Corynebacterium macginleyi
GCF_009665375.1	98.9918	0.790948	S-ribosylhomocysteine lyase	Methyl-accepting chemotaxis protein McpC	#N/A	#N/A	#N/A	d__Bacteria;p__Proteobacteria;c__Gammaproteobacteria;o__Enterobacterales;f__Vibrionaceae;g__Photobacterium;s__Photobacterium damselae
GCF_001278075.1	99.9296	0.352113	#N/A	#N/A	Autoinducer 2-binding protein LsrB	#N/A	#N/A	d__Bacteria;p__Actinobacteriota;c__Actinomycetia;o__Streptomycetales;f__Streptomycetaceae;g__Streptomyces;s__Streptomyces pristinaespiralis
GCF_900478045.1	99.7797	0	S-ribosylhomocysteine lyase	#N/A	#N/A	#N/A	#N/A	d__Bacteria;p__Actinobacteriota;c__Actinomycetia;o__Mycobacteriales;f__Mycobacteriaceae;g__Corynebacterium;s__Corynebacterium minutissimum
GCF_900103625.1	99.7797	3.0837	#N/A	#N/A	#N/A	#N/A	#N/A	d__Bacteria;p__Actinobacteriota;c__Actinomycetia;o__Mycobacteriales;f__Mycobacteriaceae;g__Corynebacterium;s__Corynebacterium mycetoides
GCF_016728365.1	99.6035	0.220264	S-ribosylhomocysteine lyase	#N/A	#N/A	#N/A	#N/A	d__Bacteria;p__Actinobacteriota;c__Actinomycetia;o__Mycobacteriales;f__Mycobacteriaceae;g__Corynebacterium;s__Corynebacterium tuberculostearicum
GCF_018256475.1	99.2537	0.497512	#N/A	#N/A	#N/A	#N/A	#N/A	d__Bacteria;p__Proteobacteria;c__Alphaproteobacteria;o__Acetobacterales;f__Acetobacteraceae;g__Gluconobacter_A;s__Gluconobacter_A cerinus
GCF_002723955.1	98.7562	0	#N/A	#N/A	#N/A	#N/A	#N/A	d__Bacteria;p__Proteobacteria;c__Alphaproteobacteria;o__Acetobacterales;f__Acetobacteraceae;g__Gluconobacter_A;s__Gluconobacter_A frateurii
GCF_900478115.1	99.1824	0.188679	#N/A	#N/A	#N/A	#N/A	#N/A	d__Bacteria;p__Actinobacteriota;c__Actinomycetia;o__Mycobacteriales;f__Mycobacteriaceae;g__Rhodococcus;s__Rhodococcus coprophilus
GCF_008011915.1	97.0551	0.417711	#N/A	#N/A	#N/A	#N/A	#N/A	d__Bacteria;p__Actinobacteriota;c__Actinomycetia;o__Mycobacteriales;f__Mycobacteriaceae;g__Rhodococcus;s__Rhodococcus rhodnii
GCF_009730655.1	98.2132	0.540541	S-ribosylhomocysteine lyase	Methyl-accepting chemotaxis protein McpC	#N/A	#N/A	#N/A	d__Bacteria;p__Proteobacteria;c__Gammaproteobacteria;o__Enterobacterales;f__Shewanellaceae;g__Shewanella;s__Shewanella algae
GCF_000612965.1	100	0	#N/A	#N/A	#N/A	#N/A	#N/A	d__Bacteria;p__Proteobacteria;c__Alphaproteobacteria;o__Rhizobiales_A;f__Rhizobiaceae_A;g__Bartonella;s__Bartonella henselae
GCF_900221005.1	99.0521	1.71801	#N/A	#N/A	#N/A	#N/A	#N/A	d__Bacteria;p__Actinobacteriota;c__Actinomycetia;o__Mycobacteriales;f__Geodermatophilaceae;g__Blastococcus;s__Blastococcus aggregatus
GCF_900111775.1	99.3318	1.29032	#N/A	#N/A	#N/A	#N/A	#N/A	d__Bacteria;p__Desulfobacterota;c__Desulfuromonadia;o__Desulfuromonadales;f__Trichloromonadaceae;g__Trichloromonas;s__Trichloromonas acetexigens
GCF_018916695.1	98.2999	2.08441	S-ribosylhomocysteine lyase	Adaptive-response sensory-kinase SasA	#N/A	#N/A	#N/A	d__Bacteria;p__Firmicutes;c__Bacilli;o__Bacillales_B;f__Bacillaceae_C;g__Heyndrickxia;s__Heyndrickxia oleronia
GCF_019285775.1	98.8095	0.56391	#N/A	#N/A	#N/A	#N/A	#N/A	d__Bacteria;p__Actinobacteriota;c__Actinomycetia;o__Mycobacteriales;f__Mycobacteriaceae;g__Skermania;s__Skermania piniformis
GCF_001855385.1	99.2958	0.704225	S-ribosylhomocysteine lyase	Methyl-accepting chemotaxis protein McpC|Methyl-accepting chemotaxis protein McpC	#N/A	#N/A	#N/A	d__Bacteria;p__Firmicutes_A;c__Clostridia;o__Tissierellales;f__Gottschalkiaceae;g__Andreesenia;s__Andreesenia angusta
GCF_002749945.1	99.3103	0	S-ribosylhomocysteine lyase	hypothetical protein|hypothetical protein|hypothetical protein	#N/A	#N/A	#N/A	d__Bacteria;p__Firmicutes_A;c__Clostridia;o__Clostridiales;f__Clostridiaceae;g__Clostridium_F;s__Clostridium_F botulinum
GCF_902375555.1	99.3898	0	S-ribosylhomocysteine lyase	#N/A	Autoinducer 2-binding protein LsrB|Autoinducer 2-binding protein LsrB|Autoinducer 2-binding protein LsrB|Autoinducer 2-binding protein LsrB|Autoinducer 2-binding protein LsrB|Autoinducer 2-binding protein LsrB|Autoinducer 2-binding protein LsrB	#N/A	#N/A	d__Bacteria;p__Firmicutes_A;c__Clostridia;o__Lachnospirales;f__Lachnospiraceae;g__Muricomes;s__Muricomes contortus_B
GCF_002161475.1	98.1132	1.61725	S-ribosylhomocysteine lyase	#N/A	#N/A	#N/A	#N/A	d__Bacteria;p__Firmicutes;c__Bacilli;o__Erysipelotrichales;f__Erysipelotrichaceae;g__Faecalitalea;s__Faecalitalea cylindroides
GCF_003468475.1	100	0.838926	S-ribosylhomocysteine lyase	#N/A	#N/A	#N/A	#N/A	d__Bacteria;p__Firmicutes_A;c__Clostridia;o__Lachnospirales;f__Lachnospiraceae;g__Anaerobutyricum;s__Anaerobutyricum hallii
GCF_017873235.1	99.1935	1.70251	S-ribosylhomocysteine lyase	#N/A	#N/A	#N/A	#N/A	d__Bacteria;p__Firmicutes_A;c__Clostridia;o__Clostridiales;f__Clostridiaceae;g__Clostridium;s__Clostridium moniliforme
GCF_001406295.1	98.2759	0.39185	#N/A	#N/A	#N/A	#N/A	#N/A	d__Bacteria;p__Firmicutes_A;c__Clostridia;o__Lachnospirales;f__Lachnospiraceae;g__Eubacterium_I;s__Eubacterium_I ramulus
GCF_009295725.1	99.1202	1.88172	S-ribosylhomocysteine lyase	#N/A	#N/A	#N/A	#N/A	d__Bacteria;p__Firmicutes_A;c__Clostridia;o__Clostridiales;f__Clostridiaceae;g__Clostridium_P;s__Clostridium_P tarantellae
GCF_900167115.1	99.3289	0.223714	S-ribosylhomocysteine lyase	#N/A	#N/A	#N/A	#N/A	d__Bacteria;p__Firmicutes_A;c__Clostridia;o__Lachnospirales;f__Lachnospiraceae;g__Eubacterium_S;s__Eubacterium_S uniforme
GCF_003475105.1	99.3289	0	S-ribosylhomocysteine lyase	#N/A	#N/A	#N/A	#N/A	d__Bacteria;p__Firmicutes_A;c__Clostridia;o__Lachnospirales;f__Lachnospiraceae;g__Eubacterium_G;s__Eubacterium_G ventriosum
GCF_002268635.1	100	0.26341	#N/A	#N/A	#N/A	#N/A	#N/A	d__Bacteria;p__Proteobacteria;c__Gammaproteobacteria;o__Pseudomonadales;f__Cellvibrionaceae;g__Cellvibrio;s__Cellvibrio sp002007605
GCF_016919645.1	100	0.107411	#N/A	#N/A	#N/A	#N/A	#N/A	d__Bacteria;p__Actinobacteriota;c__Actinomycetia;o__Mycobacteriales;f__Mycobacteriaceae;g__Mycobacterium;s__Mycobacterium austroafricanum
GCF_010726645.1	99.812	0.37594	#N/A	#N/A	#N/A	#N/A	#N/A	d__Bacteria;p__Actinobacteriota;c__Actinomycetia;o__Mycobacteriales;f__Mycobacteriaceae;g__Mycobacterium;s__Mycobacterium duvalii
GCF_010726085.1	100	0	#N/A	#N/A	#N/A	#N/A	#N/A	d__Bacteria;p__Actinobacteriota;c__Actinomycetia;o__Mycobacteriales;f__Mycobacteriaceae;g__Mycobacterium;s__Mycobacterium moriokaense
GCF_010725485.1	99.1541	0.18797	#N/A	#N/A	#N/A	#N/A	#N/A	d__Bacteria;p__Actinobacteriota;c__Actinomycetia;o__Mycobacteriales;f__Mycobacteriaceae;g__Mycobacterium;s__Mycobacterium sp002946335
GCF_010728325.1	99.6241	0.948801	#N/A	#N/A	#N/A	#N/A	#N/A	d__Bacteria;p__Actinobacteriota;c__Actinomycetia;o__Mycobacteriales;f__Mycobacteriaceae;g__Mycobacterium;s__Mycobacterium poriferae
GCF_010725885.1	99.4654	1.177	#N/A	#N/A	#N/A	#N/A	#N/A	d__Bacteria;p__Actinobacteriota;c__Actinomycetia;o__Mycobacteriales;f__Mycobacteriaceae;g__Mycobacterium;s__Mycobacterium tokaiense
GCF_004786015.1	99.3902	0	S-ribosylhomocysteine lyase	#N/A	#N/A	#N/A	#N/A	d__Bacteria;p__Proteobacteria;c__Gammaproteobacteria;o__Thiomicrospirales;f__Thiomicrospiraceae;g__Hydrogenovibrio;s__Hydrogenovibrio crunogenus_B
GCF_000733855.1	99.091	1.37229	#N/A	#N/A	#N/A	#N/A	#N/A	d__Bacteria;p__Proteobacteria;c__Gammaproteobacteria;o__Methylococcales;f__Methylomonadaceae;g__Methylomicrobium;s__Methylomicrobium agile
GCF_902375065.1	100	0	#N/A	#N/A	#N/A	#N/A	#N/A	d__Bacteria;p__Firmicutes_C;c__Negativicutes;o__Veillonellales;f__Veillonellaceae;g__Veillonella;s__Veillonella atypica
GCF_900637515.1	100	0	#N/A	#N/A	#N/A	#N/A	#N/A	d__Bacteria;p__Firmicutes_C;c__Negativicutes;o__Veillonellales;f__Veillonellaceae;g__Veillonella;s__Veillonella dispar
GCF_016728645.1	99.5966	0.205761	S-ribosylhomocysteine lyase	#N/A	Autoinducer 2-binding protein LsrB	#N/A	#N/A	d__Bacteria;p__Actinobacteriota;c__Actinomycetia;o__Mycobacteriales;f__Mycobacteriaceae;g__Corynebacterium;s__Corynebacterium glucuronolyticum
GCF_900114975.1	97.0968	0	#N/A	#N/A	#N/A	#N/A	#N/A	d__Bacteria;p__Desulfobacterota;c__Syntrophobacteria;o__Syntrophobacterales;f__Thermodesulforhabdaceae;g__Thermodesulforhabdus;s__Thermodesulforhabdus norvegica
GCF_007830515.1	99.5529	1.24317	#N/A	#N/A	Autoinducer 2-binding protein LsrB|Autoinducer 2-binding protein LsrB	#N/A	#N/A	d__Bacteria;p__Proteobacteria;c__Alphaproteobacteria;o__Rhizobiales;f__Rhizobiaceae;g__Mesorhizobium;s__Mesorhizobium tianshanense
GCF_003570845.1	96.1121	0	#N/A	#N/A	#N/A	#N/A	#N/A	d__Bacteria;p__Firmicutes_C;c__Negativicutes;o__Veillonellales;f__Dialisteraceae;g__Allisonella;s__Allisonella pneumosintes
GCF_001719165.1	99.0785	0.938567	#N/A	#N/A	#N/A	#N/A	#N/A	d__Bacteria;p__Proteobacteria;c__Alphaproteobacteria;o__Sphingomonadales;f__Sphingomonadaceae;g__Erythrobacter;s__Erythrobacter litoralis
GCF_900452715.1	100	0.954198	#N/A	#N/A	#N/A	#N/A	#N/A	d__Bacteria;p__Proteobacteria;c__Gammaproteobacteria;o__Legionellales;f__Legionellaceae;g__Legionella;s__Legionella moravica
GCF_015689455.1	100	0	S-ribosylhomocysteine lyase	#N/A	#N/A	#N/A	#N/A	d__Bacteria;p__Firmicutes;c__Bacilli;o__Lactobacillales;f__Streptococcaceae;g__Streptococcus;s__Streptococcus equi
GCF_018336855.1	100	0.684932	#N/A	#N/A	#N/A	#N/A	#N/A	d__Bacteria;p__Proteobacteria;c__Gammaproteobacteria;o__Pseudomonadales;f__Moraxellaceae;g__Acinetobacter;s__Acinetobacter junii
GCF_003258335.1	100	0.273973	#N/A	#N/A	#N/A	#N/A	#N/A	d__Bacteria;p__Proteobacteria;c__Gammaproteobacteria;o__Pseudomonadales;f__Moraxellaceae;g__Acinetobacter;s__Acinetobacter radioresistens
GCF_017352335.1	99.8927	2.36052	#N/A	#N/A	Autoinducer 2-binding protein LsrB	#N/A	#N/A	d__Bacteria;p__Actinobacteriota;c__Actinomycetia;o__Streptomycetales;f__Streptomycetaceae;g__Streptomyces;s__Streptomyces nodosus
GCF_900475405.1	100	0.114943	#N/A	#N/A	#N/A	#N/A	#N/A	d__Bacteria;p__Proteobacteria;c__Gammaproteobacteria;o__Xanthomonadales;f__Xanthomonadaceae;g__Stenotrophomonas;s__Stenotrophomonas maltophilia
GCF_900640035.1	100	0.954198	#N/A	#N/A	#N/A	#N/A	#N/A	d__Bacteria;p__Proteobacteria;c__Gammaproteobacteria;o__Legionellales;f__Legionellaceae;g__Legionella;s__Legionella tucsonensis
GCF_016918505.1	99.8512	0.297619	#N/A	#N/A	#N/A	#N/A	#N/A	d__Bacteria;p__Desulfobacterota;c__Desulfobulbia;o__Desulfobulbales;f__Desulfocapsaceae;g__Desulforhopalus;s__Desulforhopalus vacuolatus
GCF_002834225.1	99.3289	1.00671	S-ribosylhomocysteine lyase	#N/A	#N/A	#N/A	#N/A	d__Bacteria;p__Firmicutes_A;c__Clostridia;o__Oscillospirales;f__Acutalibacteraceae;g__Ruminococcus_E;s__Ruminococcus_E bromii
GCF_003468995.1	99.3671	0	S-ribosylhomocysteine lyase	#N/A	Autoinducer 2-binding protein LsrB	#N/A	#N/A	d__Bacteria;p__Firmicutes_A;c__Clostridia;o__Lachnospirales;f__Lachnospiraceae;g__Blautia_A;s__Blautia_A obeum
GCF_001517935.1	100	0.160514	#N/A	#N/A	#N/A	#N/A	#N/A	d__Bacteria;p__Fusobacteriota;c__Fusobacteriia;o__Fusobacteriales;f__Leptotrichiaceae;g__Sneathia;s__Sneathia sanguinegens
GCF_016724805.1	100	0	#N/A	#N/A	#N/A	#N/A	#N/A	d__Bacteria;p__Proteobacteria;c__Gammaproteobacteria;o__Burkholderiales;f__Burkholderiaceae;g__Sutterella;s__Sutterella wadsworthensis
GCF_900176525.1	98.8673	2.13245	#N/A	#N/A	Autoinducer 2-binding protein LsrB	#N/A	#N/A	d__Bacteria;p__Actinobacteriota;c__Actinomycetia;o__Mycobacteriales;f__Pseudonocardiaceae;g__Lentzea;s__Lentzea albidocapillata
GCF_002127545.1	100	0	S-ribosylhomocysteine lyase	#N/A	Autoinducer 2-binding protein LsrB	#N/A	#N/A	d__Bacteria;p__Proteobacteria;c__Gammaproteobacteria;o__Enterobacterales;f__Enterobacteriaceae;g__Xenorhabdus;s__Xenorhabdus beddingii
GCF_018501225.1	97.9877	0	#N/A	#N/A	#N/A	#N/A	#N/A	d__Bacteria;p__Desulfobacterota;c__Desulfuromonadia;o__Geobacterales;f__Geobacteraceae;g__Geobacter;s__Geobacter hydrogenophilus
GCF_018604565.1	99.3421	0	S-ribosylhomocysteine lyase	Adaptive-response sensory-kinase SasA	#N/A	#N/A	#N/A	d__Bacteria;p__Firmicutes;c__Bacilli;o__Exiguobacterales;f__Exiguobacteraceae;g__Exiguobacterium_A;s__Exiguobacterium_A acetylicum
GCF_008693045.1	99.6539	0.163934	S-ribosylhomocysteine lyase	#N/A	Autoinducer 2-binding protein LsrB|Autoinducer 2-binding protein LsrB|Autoinducer 2-binding protein LsrB|Autoinducer 2-binding protein LsrB	#N/A	#N/A	d__Bacteria;p__Proteobacteria;c__Gammaproteobacteria;o__Enterobacterales;f__Enterobacteriaceae;g__Ewingella;s__Ewingella americana
GCF_002208825.2	99.6753	0.919913	#N/A	#N/A	#N/A	#N/A	#N/A	d__Bacteria;p__Proteobacteria;c__Alphaproteobacteria;o__Caulobacterales;f__Caulobacteraceae;g__Brevundimonas;s__Brevundimonas vesicularis
GCF_000021805.1	99.7812	0	#N/A	Methyl-accepting chemotaxis protein McpB	#N/A	#N/A	#N/A	d__Bacteria;p__Cyanobacteria;c__Cyanobacteriia;o__Cyanobacteriales;f__Microcystaceae_A;g__Rippkaea;s__Rippkaea orientalis
GCF_001411805.1	99.9498	1.60643	#N/A	Methyl-accepting chemotaxis protein McpC	Autoinducer 2-binding protein LsrB	#N/A	#N/A	d__Bacteria;p__Proteobacteria;c__Gammaproteobacteria;o__Burkholderiales;f__Burkholderiaceae;g__Burkholderia;s__Burkholderia plantarii
GCF_004134865.1	100	0	#N/A	#N/A	#N/A	#N/A	#N/A	d__Bacteria;p__Actinobacteriota;c__Actinomycetia;o__Actinomycetales;f__Microbacteriaceae;g__Agromyces;s__Agromyces fucosus
GCF_014648575.1	99.4949	0.673401	#N/A	#N/A	Autoinducer 2-binding protein LsrB	#N/A	#N/A	d__Bacteria;p__Actinobacteriota;c__Actinomycetia;o__Actinomycetales;f__Microbacteriaceae;g__Agromyces;s__Agromyces mediolanus
GCF_004365915.1	99.4108	1.76768	#N/A	#N/A	#N/A	#N/A	#N/A	d__Bacteria;p__Actinobacteriota;c__Actinomycetia;o__Actinomycetales;f__Microbacteriaceae;g__Cryobacterium;s__Cryobacterium psychrophilum
GCF_004364315.1	99.0841	0.538793	S-ribosylhomocysteine lyase	Methyl-accepting chemotaxis protein McpC	#N/A	#N/A	#N/A	d__Bacteria;p__Proteobacteria;c__Gammaproteobacteria;o__Pseudomonadales;f__Halomonadaceae;g__Chromohalobacter;s__Chromohalobacter marismortui
GCF_000941095.1	97.6923	0.538462	#N/A	#N/A	#N/A	#N/A	#N/A	d__Bacteria;p__Firmicutes;c__Bacilli;o__Mycoplasmatales;f__Mycoplasmoidaceae;g__Ureaplasma;s__Ureaplasma diversum
GCF_002354875.1	100	2.14401	#N/A	#N/A	Autoinducer 2-binding protein LsrB	#N/A	#N/A	d__Bacteria;p__Actinobacteriota;c__Actinomycetia;o__Mycobacteriales;f__Pseudonocardiaceae;g__Actinosynnema;s__Actinosynnema auranticum
GCF_016863475.1	100	0.789474	#N/A	#N/A	Autoinducer 2-binding protein LsrB	#N/A	#N/A	d__Bacteria;p__Actinobacteriota;c__Actinomycetia;o__Mycobacteriales;f__Micromonosporaceae;g__Spirilliplanes;s__Spirilliplanes yamanashiensis
GCF_020010905.1	99.8569	1.43062	#N/A	#N/A	Autoinducer 2-binding protein LsrB	#N/A	#N/A	d__Bacteria;p__Actinobacteriota;c__Actinomycetia;o__Streptomycetales;f__Streptomycetaceae;g__Streptomyces;s__Streptomyces acidiscabies
GCF_002242805.1	99.8569	0.107296	#N/A	#N/A	Autoinducer 2-binding protein LsrB	#N/A	#N/A	d__Bacteria;p__Actinobacteriota;c__Actinomycetia;o__Streptomycetales;f__Streptomycetaceae;g__Streptomyces;s__Streptomyces diastatochromogenes
GCF_014649115.1	99.8927	1.57368	#N/A	#N/A	#N/A	#N/A	#N/A	d__Bacteria;p__Actinobacteriota;c__Actinomycetia;o__Streptomycetales;f__Streptomycetaceae;g__Streptomyces;s__Streptomyces eurythermus
GCF_001418645.1	95.6571	1.91345	#N/A	#N/A	Autoinducer 2-binding protein LsrB	#N/A	#N/A	d__Bacteria;p__Actinobacteriota;c__Actinomycetia;o__Streptomycetales;f__Streptomycetaceae;g__Streptomyces;s__Streptomyces neyagawaensis
GCF_001273775.1	96.8182	6.54545	#N/A	#N/A	#N/A	#N/A	#N/A	d__Bacteria;p__Nitrospirota;c__Nitrospiria;o__Nitrospirales;f__Nitrospiraceae;g__Nitrospira_E;s__Nitrospira_E moscoviensis
GCF_900167085.1	99.3289	0	S-ribosylhomocysteine lyase	#N/A	#N/A	#N/A	#N/A	d__Bacteria;p__Firmicutes_A;c__Clostridia;o__Lachnospirales;f__Lachnospiraceae;g__Eubacterium_Q;s__Eubacterium_Q ruminantium
GCF_009833085.1	99.3983	0.146199	#N/A	#N/A	#N/A	#N/A	#N/A	d__Bacteria;p__Proteobacteria;c__Gammaproteobacteria;o__Burkholderiales;f__Nitrosomonadaceae;g__Nitrosomonas;s__Nitrosomonas oligotropha
GCF_900109145.1	99.3373	0.527108	#N/A	#N/A	#N/A	#N/A	#N/A	d__Bacteria;p__Proteobacteria;c__Alphaproteobacteria;o__Rhodobacterales;f__Rhodobacteraceae;g__Marinovum;s__Marinovum algicola
GCF_008274785.1	100	0.574713	S-ribosylhomocysteine lyase	#N/A	#N/A	#N/A	#N/A	d__Bacteria;p__Proteobacteria;c__Gammaproteobacteria;o__Pseudomonadales;f__Halomonadaceae;g__Halomonas;s__Halomonas eurihalina
GCF_017973435.1	99.4475	2.20994	S-ribosylhomocysteine lyase	#N/A	#N/A	#N/A	#N/A	d__Bacteria;p__Firmicutes;c__Bacilli;o__Staphylococcales;f__Staphylococcaceae;g__Mammaliicoccus;s__Mammaliicoccus lentus
GCF_000804505.1	97.9463	1.4218	#N/A	#N/A	#N/A	#N/A	#N/A	d__Bacteria;p__Proteobacteria;c__Alphaproteobacteria;o__Rickettsiales;f__Rickettsiaceae;g__Rickettsia;s__Rickettsia felis
GCF_015160875.1	100	0.214592	#N/A	#N/A	Autoinducer 2-binding protein LsrB	#N/A	#N/A	d__Bacteria;p__Actinobacteriota;c__Actinomycetia;o__Streptomycetales;f__Streptomycetaceae;g__Streptomyces;s__Streptomyces chromofuscus
GCF_003050905.1	99.697	0.833333	#N/A	#N/A	Autoinducer 2-binding protein LsrB	#N/A	#N/A	d__Bacteria;p__Proteobacteria;c__Alphaproteobacteria;o__Rhodobacterales;f__Rhodobacteraceae;g__Cereibacter_A;s__Cereibacter_A azotoformans
GCF_900079135.1	97.9156	3.20524	S-ribosylhomocysteine lyase	#N/A	#N/A	#N/A	#N/A	d__Bacteria;p__Firmicutes;c__Bacilli;o__Lactobacillales;f__Aerococcaceae;g__Trichococcus;s__Trichococcus pasteurii
GCF_018916835.1	98.6014	0.34965	#N/A	Adaptive-response sensory-kinase SasA|Adaptive-response sensory-kinase SasA|Adaptive-response sensory-kinase SasA|Adaptive-response sensory-kinase SasA	Autoinducer 2-binding protein LsrB	#N/A	#N/A	d__Bacteria;p__Firmicutes_A;c__Clostridia;o__Tissierellales;f__Tissierellaceae;g__Tissierella;s__Tissierella praeacuta
GCF_005046945.1	98.6014	0.721154	#N/A	#N/A	#N/A	#N/A	#N/A	d__Bacteria;p__Firmicutes_A;c__Clostridia;o__Tissierellales;f__Tissierellaceae;g__Tissierella_B;s__Tissierella_B creatinini
GCF_001597285.1	99.5902	0.136612	#N/A	Methyl-accepting chemotaxis protein McpC	#N/A	#N/A	#N/A	d__Bacteria;p__Proteobacteria;c__Gammaproteobacteria;o__Pseudomonadales;f__Pseudomonadaceae;g__Pseudomonas_E;s__Pseudomonas_E alcaligenes
GCF_004721035.1	99.9057	0.974843	#N/A	#N/A	#N/A	#N/A	#N/A	d__Bacteria;p__Actinobacteriota;c__Actinomycetia;o__Mycobacteriales;f__Mycobacteriaceae;g__Mycobacterium;s__Mycobacterium peregrinum
GCF_010728725.1	100	0.606061	#N/A	#N/A	#N/A	#N/A	#N/A	d__Bacteria;p__Actinobacteriota;c__Actinomycetia;o__Mycobacteriales;f__Mycobacteriaceae;g__Mycobacterium;s__Mycobacterium branderi
GCF_007829565.1	100	0.246305	#N/A	#N/A	#N/A	#N/A	#N/A	d__Bacteria;p__Actinobacteriota;c__Actinomycetia;o__Mycobacteriales;f__Pseudonocardiaceae;g__Saccharomonospora;s__Saccharomonospora rugosa
GCF_014204915.1	98.5816	1.41253	#N/A	#N/A	Autoinducer 2-binding protein LsrB	#N/A	#N/A	d__Bacteria;p__Actinobacteriota;c__Actinomycetia;o__Mycobacteriales;f__Pseudonocardiaceae;g__Crossiella;s__Crossiella cryophila
GCF_002284565.1	99.5902	0.819672	#N/A	#N/A	Autoinducer 2-binding protein LsrB|Autoinducer 2-binding protein LsrB	#N/A	#N/A	d__Bacteria;p__Proteobacteria;c__Alphaproteobacteria;o__Rhizobiales;f__Rhizobiaceae;g__Mesorhizobium;s__Mesorhizobium mediterraneum_A
GCF_000238375.3	100	0.168919	#N/A	Methyl-accepting chemotaxis protein McpB|Methyl-accepting chemotaxis protein McpB|Methyl-accepting chemotaxis protein McpB	#N/A	#N/A	#N/A	d__Bacteria;p__Proteobacteria;c__Gammaproteobacteria;o__Enterobacterales;f__Alteromonadaceae;g__Pseudoalteromonas;s__Pseudoalteromonas citrea
GCF_006704145.1	100	0.789982	#N/A	Methyl-accepting chemotaxis protein McpC|Methyl-accepting chemotaxis protein McpC|Methyl-accepting chemotaxis protein McpC	#N/A	#N/A	#N/A	d__Bacteria;p__Proteobacteria;c__Gammaproteobacteria;o__Enterobacterales;f__Alteromonadaceae;g__Pseudoalteromonas;s__Pseudoalteromonas luteoviolacea
GCF_000238295.3	99.8874	1.38619	#N/A	Methyl-accepting chemotaxis protein McpB|Methyl-accepting chemotaxis protein McpB|Methyl-accepting chemotaxis protein McpB	#N/A	#N/A	#N/A	d__Bacteria;p__Proteobacteria;c__Gammaproteobacteria;o__Enterobacterales;f__Alteromonadaceae;g__Pseudoalteromonas;s__Pseudoalteromonas rubra
GCF_002310835.1	100	0.337838	#N/A	hypothetical protein|hypothetical protein	#N/A	#N/A	#N/A	d__Bacteria;p__Proteobacteria;c__Gammaproteobacteria;o__Enterobacterales;f__Alteromonadaceae;g__Pseudoalteromonas;s__Pseudoalteromonas tetraodonis
GCF_000238275.3	100	0.337838	#N/A	Methyl-accepting chemotaxis protein McpB|Methyl-accepting chemotaxis protein McpB	#N/A	#N/A	#N/A	d__Bacteria;p__Proteobacteria;c__Gammaproteobacteria;o__Enterobacterales;f__Alteromonadaceae;g__Pseudoalteromonas;s__Pseudoalteromonas undina
GCF_019797925.1	100	0.225225	#N/A	Adaptive-response sensory-kinase SasA|Adaptive-response sensory-kinase SasA|Adaptive-response sensory-kinase SasA	#N/A	#N/A	#N/A	d__Bacteria;p__Proteobacteria;c__Gammaproteobacteria;o__Enterobacterales;f__Alteromonadaceae;g__Pseudoalteromonas;s__Pseudoalteromonas elyakovii
GCF_006538985.1	99.6426	0	#N/A	#N/A	#N/A	#N/A	#N/A	d__Bacteria;p__Actinobacteriota;c__Actinomycetia;o__Actinomycetales;f__Micrococcaceae;g__Paenarthrobacter;s__Paenarthrobacter aurescens
GCF_014647595.1	99.935	0	#N/A	#N/A	#N/A	#N/A	#N/A	d__Bacteria;p__Actinobacteriota;c__Actinomycetia;o__Actinomycetales;f__Micrococcaceae;g__Paenarthrobacter;s__Paenarthrobacter histidinolovorans
GCF_016907545.1	99.935	0	#N/A	#N/A	#N/A	#N/A	#N/A	d__Bacteria;p__Actinobacteriota;c__Actinomycetia;o__Actinomycetales;f__Micrococcaceae;g__Paenarthrobacter;s__Paenarthrobacter ilicis
GCF_006539925.1	99.6232	0.580676	S-ribosylhomocysteine lyase	#N/A	#N/A	#N/A	#N/A	d__Bacteria;p__Actinobacteriota;c__Actinomycetia;o__Actinomycetales;f__Micrococcaceae;g__Glutamicibacter;s__Glutamicibacter uratoxydans
GCF_006538745.1	99.422	0.289017	S-ribosylhomocysteine lyase	#N/A	#N/A	#N/A	#N/A	d__Bacteria;p__Actinobacteriota;c__Actinomycetia;o__Actinomycetales;f__Cellulomonadaceae;g__Cellulomonas;s__Cellulomonas cellasea
GCF_007991475.1	99.711	0.578035	#N/A	#N/A	#N/A	#N/A	#N/A	d__Bacteria;p__Actinobacteriota;c__Actinomycetia;o__Actinomycetales;f__Cellulomonadaceae;g__Actinotalea;s__Actinotalea fermentans
GCF_900475835.1	99.9518	0	#N/A	#N/A	#N/A	#N/A	#N/A	d__Bacteria;p__Actinobacteriota;c__Actinomycetia;o__Actinomycetales;f__Cellulomonadaceae;g__Jonesia;s__Jonesia denitrificans
GCF_014647735.1	100	0	S-ribosylhomocysteine lyase	#N/A	Autoinducer 2-binding protein LsrB	#N/A	#N/A	d__Bacteria;p__Actinobacteriota;c__Actinomycetia;o__Actinomycetales;f__Cellulomonadaceae;g__Promicromonospora;s__Promicromonospora citrea
GCF_001624335.1	100	0	#N/A	#N/A	#N/A	#N/A	#N/A	d__Bacteria;p__Actinobacteriota;c__Actinomycetia;o__Actinomycetales;f__Cellulomonadaceae;g__Oerskovia;s__Oerskovia enterophila
GCF_000716445.1	99.8415	1.26565	#N/A	#N/A	#N/A	#N/A	#N/A	d__Bacteria;p__Actinobacteriota;c__Actinomycetia;o__Streptomycetales;f__Streptomycetaceae;g__Streptomyces;s__Streptomyces wedmorensis
GCF_016728725.1	100	0	#N/A	#N/A	#N/A	#N/A	#N/A	d__Bacteria;p__Actinobacteriota;c__Actinomycetia;o__Mycobacteriales;f__Mycobacteriaceae;g__Corynebacterium;s__Corynebacterium amycolatum
GCF_003013675.1	99.9373	0.37594	#N/A	#N/A	#N/A	#N/A	#N/A	d__Bacteria;p__Actinobacteriota;c__Actinomycetia;o__Mycobacteriales;f__Mycobacteriaceae;g__Rhodococcus;s__Rhodococcus hoagii
GCF_016728665.1	99.7778	0	#N/A	#N/A	#N/A	#N/A	#N/A	d__Bacteria;p__Actinobacteriota;c__Actinomycetia;o__Mycobacteriales;f__Mycobacteriaceae;g__Corynebacterium;s__Corynebacterium propinquum
GCF_004138065.1	99.6696	0.0881057	S-ribosylhomocysteine lyase	#N/A	#N/A	#N/A	#N/A	d__Bacteria;p__Actinobacteriota;c__Actinomycetia;o__Mycobacteriales;f__Mycobacteriaceae;g__Corynebacterium;s__Corynebacterium striatum
GCF_900187235.1	100	0	#N/A	#N/A	#N/A	#N/A	#N/A	d__Bacteria;p__Actinobacteriota;c__Actinomycetia;o__Mycobacteriales;f__Mycobacteriaceae;g__Corynebacterium;s__Corynebacterium urealyticum
GCF_900109885.1	97.0046	2.58065	#N/A	#N/A	#N/A	#N/A	#N/A	d__Bacteria;p__Desulfobacterota;c__Syntrophia;o__Syntrophales;f__Syntrophaceae;g__Syntrophus;s__Syntrophus gentianae
GCF_000017845.1	100	0	#N/A	#N/A	#N/A	#N/A	#N/A	d__Bacteria;p__Cyanobacteria;c__Cyanobacteriia;o__Cyanobacteriales;f__Microcystaceae_A;g__Crocosphaera;s__Crocosphaera subtropica
GCF_018130825.1	100	0	#N/A	#N/A	#N/A	#N/A	#N/A	d__Bacteria;p__Proteobacteria;c__Alphaproteobacteria;o__Rhizobiales;f__Xanthobacteraceae;g__Bradyrhizobium;s__Bradyrhizobium liaoningense_B
GCF_900474605.1	99.1722	0.662252	S-ribosylhomocysteine lyase	#N/A	#N/A	#N/A	#N/A	d__Bacteria;p__Firmicutes;c__Bacilli;o__Lactobacillales;f__Enterococcaceae;g__Enterococcus_E;s__Enterococcus_E cecorum
GCF_010730195.1	99.1111	0.486111	#N/A	#N/A	#N/A	#N/A	#N/A	d__Bacteria;p__Actinobacteriota;c__Actinomycetia;o__Mycobacteriales;f__Mycobacteriaceae;g__Mycobacterium;s__Mycobacterium conspicuum
GCF_000718985.1	100	1.22807	#N/A	#N/A	#N/A	#N/A	#N/A	d__Bacteria;p__Actinobacteriota;c__Actinomycetia;o__Streptomycetales;f__Streptomycetaceae;g__Streptomyces;s__Streptomyces megasporus
GCF_014656135.1	99.5708	0.393419	#N/A	#N/A	Autoinducer 2-binding protein LsrB	#N/A	#N/A	d__Bacteria;p__Actinobacteriota;c__Actinomycetia;o__Streptomycetales;f__Streptomycetaceae;g__Streptomyces;s__Streptomyces thermodiastaticus
GCF_003030465.1	99.5851	0.0592768	#N/A	#N/A	#N/A	#N/A	#N/A	d__Bacteria;p__Proteobacteria;c__Gammaproteobacteria;o__Burkholderiales;f__Rhodocyclaceae;g__Thauera;s__Thauera aromatica
GCF_013116635.1	99.1803	0	S-ribosylhomocysteine lyase	Methyl-accepting chemotaxis protein McpC|Methyl-accepting chemotaxis protein McpC	#N/A	#N/A	#N/A	d__Bacteria;p__Firmicutes;c__Bacilli;o__Paenibacillales;f__Paenibacillaceae;g__Paenibacillus_B;s__Paenibacillus_B alvei
GCF_000756615.1	99.8039	3.13725	S-ribosylhomocysteine lyase	Methyl-accepting chemotaxis protein PctA	#N/A	#N/A	#N/A	d__Bacteria;p__Firmicutes;c__Bacilli;o__Paenibacillales;f__Paenibacillaceae;g__Paenibacillus;s__Paenibacillus durus
GCF_900454495.1	99.4094	0.0588235	S-ribosylhomocysteine lyase	#N/A	Autoinducer 2-binding protein LsrB|Autoinducer 2-binding protein LsrB	#N/A	#N/A	d__Bacteria;p__Firmicutes;c__Bacilli;o__Paenibacillales;f__Paenibacillaceae;g__Paenibacillus_A;s__Paenibacillus_A macerans
GCF_002073495.2	98.8235	0	#N/A	#N/A	#N/A	#N/A	#N/A	d__Bacteria;p__Spirochaetota;c__Leptospirae;o__Leptospirales;f__Leptospiraceae;g__Leptospira;s__Leptospira interrogans
GCF_001007935.1	99.2557	2.03349	#N/A	#N/A	#N/A	#N/A	#N/A	d__Bacteria;p__Proteobacteria;c__Gammaproteobacteria;o__Burkholderiales;f__Nitrosomonadaceae;g__Nitrosomonas;s__Nitrosomonas communis
GCF_900107165.1	99.0165	1.14491	#N/A	#N/A	#N/A	#N/A	#N/A	d__Bacteria;p__Proteobacteria;c__Gammaproteobacteria;o__Burkholderiales;f__Nitrosomonadaceae;g__Nitrosomonas;s__Nitrosomonas halophila
GCF_001455205.1	99.681	1.43541	#N/A	#N/A	#N/A	#N/A	#N/A	d__Bacteria;p__Proteobacteria;c__Gammaproteobacteria;o__Burkholderiales;f__Nitrosomonadaceae;g__Nitrosomonas;s__Nitrosomonas ureae
GCF_018531195.1	98.0108	0	#N/A	#N/A	#N/A	#N/A	#N/A	d__Bacteria;p__Desulfobacterota;c__Desulfuromonadia;o__Geobacterales;f__Pseudopelobacteraceae;g__Pelotalea;s__Pelotalea chapellei
GCF_001553605.1	99.4083	0	#N/A	#N/A	#N/A	#N/A	#N/A	d__Bacteria;p__Desulfobacterota_I;c__Desulfovibrionia;o__Desulfovibrionales;f__Desulfovibrionaceae;g__Desulfovibrio;s__Desulfovibrio fairfieldensis
GCF_003385055.1	99.9371	0.534591	#N/A	#N/A	Autoinducer 2-binding protein LsrB	#N/A	#N/A	d__Bacteria;p__Actinobacteriota;c__Actinomycetia;o__Mycobacteriales;f__Mycobacteriaceae;g__Rhodococcus;s__Rhodococcus wratislaviensis
GCF_012396015.1	100	1.24799	#N/A	#N/A	#N/A	#N/A	#N/A	d__Bacteria;p__Actinobacteriota;c__Actinomycetia;o__Mycobacteriales;f__Mycobacteriaceae;g__Tsukamurella;s__Tsukamurella spumae
GCF_900142755.1	99.0841	0.646552	S-ribosylhomocysteine lyase	#N/A	#N/A	#N/A	#N/A	d__Bacteria;p__Proteobacteria;c__Gammaproteobacteria;o__Pseudomonadales;f__Halomonadaceae;g__Halomonas;s__Halomonas cupida
GCF_016859375.1	99.6408	1.2931	S-ribosylhomocysteine lyase|S-ribosylhomocysteine lyase	Adaptive-response sensory-kinase SasA|Adaptive-response sensory-kinase SasA	Autoinducer 2-binding protein LsrB	#N/A	#N/A	d__Bacteria;p__Proteobacteria;c__Gammaproteobacteria;o__Pseudomonadales;f__Halomonadaceae;g__Halomonas;s__Halomonas venusta
GCF_001467055.1	98.2456	1.55945	#N/A	#N/A	#N/A	#N/A	#N/A	d__Bacteria;p__Proteobacteria;c__Gammaproteobacteria;o__Legionellales;f__Legionellaceae;g__Legionella_A;s__Legionella_A adelaidensis
GCF_900452385.1	100	0.194932	#N/A	#N/A	#N/A	#N/A	#N/A	d__Bacteria;p__Proteobacteria;c__Gammaproteobacteria;o__Legionellales;f__Legionellaceae;g__Tatlockia;s__Tatlockia donaldsonii
GCF_900640125.1	98.2456	0.779727	#N/A	#N/A	#N/A	#N/A	#N/A	d__Bacteria;p__Proteobacteria;c__Gammaproteobacteria;o__Legionellales;f__Legionellaceae;g__Tatlockia;s__Tatlockia fairfieldensis
GCF_004571195.1	98.0604	0.584795	#N/A	#N/A	#N/A	#N/A	#N/A	d__Bacteria;p__Proteobacteria;c__Gammaproteobacteria;o__Legionellales;f__Legionellaceae;g__Legionella_B;s__Legionella_B geestiana
GCF_900452545.1	100	0.19084	#N/A	#N/A	#N/A	#N/A	#N/A	d__Bacteria;p__Proteobacteria;c__Gammaproteobacteria;o__Legionellales;f__Legionellaceae;g__Legionella;s__Legionella gratiana
GCF_900187355.1	99.7076	0.146199	#N/A	#N/A	#N/A	#N/A	#N/A	d__Bacteria;p__Proteobacteria;c__Gammaproteobacteria;o__Legionellales;f__Legionellaceae;g__Tatlockia;s__Tatlockia lansingensis
GCF_900452755.1	98.8304	1.55945	#N/A	#N/A	#N/A	#N/A	#N/A	d__Bacteria;p__Proteobacteria;c__Gammaproteobacteria;o__Legionellales;f__Legionellaceae;g__Legionella_A;s__Legionella_A londiniensis
GCF_001467895.1	99.7076	1.75439	#N/A	#N/A	#N/A	#N/A	#N/A	d__Bacteria;p__Proteobacteria;c__Gammaproteobacteria;o__Legionellales;f__Legionellaceae;g__Tatlockia;s__Tatlockia nautarum
GCF_900461585.1	100	0.636132	#N/A	#N/A	#N/A	#N/A	#N/A	d__Bacteria;p__Proteobacteria;c__Gammaproteobacteria;o__Legionellales;f__Legionellaceae;g__Legionella;s__Legionella parisiensis
GCF_900452695.1	100	1.14504	#N/A	#N/A	#N/A	#N/A	#N/A	d__Bacteria;p__Proteobacteria;c__Gammaproteobacteria;o__Legionellales;f__Legionellaceae;g__Legionella;s__Legionella quateirensis
GCF_001467975.1	100	1.75439	#N/A	#N/A	#N/A	#N/A	#N/A	d__Bacteria;p__Proteobacteria;c__Gammaproteobacteria;o__Legionellales;f__Legionellaceae;g__Legionella_C;s__Legionella_C quinlivanii
GCF_001468135.1	100	0.572519	#N/A	#N/A	#N/A	#N/A	#N/A	d__Bacteria;p__Proteobacteria;c__Gammaproteobacteria;o__Legionellales;f__Legionellaceae;g__Legionella;s__Legionella santicrucis
GCF_900453045.1	99.6183	0.954198	#N/A	#N/A	#N/A	#N/A	#N/A	d__Bacteria;p__Proteobacteria;c__Gammaproteobacteria;o__Legionellales;f__Legionellaceae;g__Legionella;s__Legionella worsleiensis
GCF_900446675.1	100	2.40741	S-ribosylhomocysteine lyase	#N/A	#N/A	#N/A	#N/A	d__Bacteria;p__Bacteroidota;c__Bacteroidia;o__Flavobacteriales;f__Flavobacteriaceae;g__Capnocytophaga;s__Capnocytophaga granulosa
GCF_900187255.1	99.9841	1.42857	S-ribosylhomocysteine lyase	#N/A	#N/A	#N/A	#N/A	d__Bacteria;p__Bacteroidota;c__Bacteroidia;o__Flavobacteriales;f__Flavobacteriaceae;g__Capnocytophaga;s__Capnocytophaga haemolytica
GCF_004405045.1	100	0.273224	#N/A	#N/A	#N/A	#N/A	#N/A	d__Bacteria;p__Bacteroidota;c__Bacteroidia;o__Bacteroidales;f__Dysgonomonadaceae;g__Dysgonomonas;s__Dysgonomonas capnocytophagoides
GCF_000026765.1	94.9275	0.905797	#N/A	#N/A	#N/A	#N/A	#N/A	d__Bacteria;p__Firmicutes;c__Bacilli;o__Mycoplasmatales;f__Metamycoplasmataceae;g__Mesomycoplasma;s__Mesomycoplasma conjunctivae
GCF_900476125.1	100	1.50376	#N/A	#N/A	#N/A	#N/A	#N/A	d__Bacteria;p__Firmicutes;c__Bacilli;o__Mycoplasmatales;f__Metamycoplasmataceae;g__Metamycoplasma;s__Metamycoplasma alkalescens
GCF_003994395.1	99.6781	0.858369	#N/A	#N/A	Autoinducer 2-binding protein LsrB	#N/A	#N/A	d__Bacteria;p__Actinobacteriota;c__Actinomycetia;o__Streptomycetales;f__Streptomycetaceae;g__Streptomyces;s__Streptomyces griseoviridis_A
GCF_003633895.1	98.2679	0.213675	#N/A	Methyl-accepting chemotaxis protein PctB	#N/A	#N/A	#N/A	d__Bacteria;p__Proteobacteria;c__Gammaproteobacteria;o__Burkholderiales;f__Chromobacteriaceae;g__Vogesella;s__Vogesella indigofera
GCF_900114205.1	99.6479	0.704225	#N/A	#N/A	#N/A	#N/A	#N/A	d__Bacteria;p__Proteobacteria;c__Gammaproteobacteria;o__Nitrosococcales;f__Methylophagaceae;g__Methylophaga;s__Methylophaga sulfidovorans
GCF_900638485.1	96.7136	0	#N/A	hypothetical protein	#N/A	#N/A	#N/A	d__Bacteria;p__Campylobacterota;c__Campylobacteria;o__Campylobacterales;f__Helicobacteraceae;g__Helicobacter_G;s__Helicobacter_G cholecystus
GCF_001298525.1	99.7253	0.0686813	#N/A	#N/A	#N/A	#N/A	#N/A	d__Bacteria;p__Proteobacteria;c__Gammaproteobacteria;o__Pseudomonadales;f__Moraxellaceae;g__Psychrobacter;s__Psychrobacter urativorans_A
GCF_007997305.1	99.3269	1.27551	#N/A	#N/A	#N/A	#N/A	#N/A	d__Bacteria;p__Proteobacteria;c__Gammaproteobacteria;o__Pseudomonadales;f__Moraxellaceae;g__Psychrobacter;s__Psychrobacter frigidicola
GCF_017377395.1	97.4194	3.11828	#N/A	Adaptive-response sensory-kinase SasA	#N/A	#N/A	#N/A	d__Bacteria;p__Desulfobacterota;c__Desulfobacteria;o__Desulfobacterales;f__4be13;g__Desulfonema_C;s__Desulfonema_C magnum
GCF_017377355.1	97.7419	1.93548	#N/A	Adaptive-response sensory-kinase SasA	#N/A	#N/A	#N/A	d__Bacteria;p__Desulfobacterota;c__Desulfobacteria;o__Desulfobacterales;f__Desulfococcaceae;g__Desulfonema;s__Desulfonema limicola
GCF_003851005.1	99.6774	0	#N/A	Methyl-accepting chemotaxis protein PctB	#N/A	#N/A	#N/A	d__Bacteria;p__Desulfobacterota;c__Desulfobacteria;o__Desulfobacterales;f__Desulfococcaceae;g__Desulfonema_B;s__Desulfonema_B ishimotonii
GCF_001723385.1	99.9339	0.824515	S-ribosylhomocysteine lyase	Methyl-accepting chemotaxis protein McpC|Methyl-accepting chemotaxis protein McpC	Autoinducer 2-binding protein LsrB	Autoinducer 2-binding periplasmic protein LuxP	#N/A	d__Bacteria;p__Proteobacteria;c__Gammaproteobacteria;o__Enterobacterales;f__Vibrionaceae;g__Vibrio;s__Vibrio scophthalmi
GCF_009856445.1	99.3333	0	S-ribosylhomocysteine lyase	#N/A	#N/A	#N/A	#N/A	d__Bacteria;p__Firmicutes;c__Bacilli;o__Bacillales_D;f__Halobacillaceae;g__Halobacillus;s__Halobacillus litoralis
GCF_000819905.1	98.832	1.72414	S-ribosylhomocysteine lyase	#N/A	#N/A	#N/A	#N/A	d__Bacteria;p__Firmicutes;c__Bacilli;o__Staphylococcales;f__Salinicoccaceae;g__Salinicoccus;s__Salinicoccus roseus
GCF_902373805.1	99.3289	0.671141	S-ribosylhomocysteine lyase	#N/A	#N/A	#N/A	#N/A	d__Bacteria;p__Firmicutes_A;c__Clostridia;o__Lachnospirales;f__Lachnospiraceae;g__Butyrivibrio_A;s__Butyrivibrio_A crossotus
GCF_910576415.1	99.1707	0.220706	S-ribosylhomocysteine lyase	#N/A	#N/A	#N/A	#N/A	d__Bacteria;p__Firmicutes;c__Bacilli;o__Staphylococcales;f__Staphylococcaceae;g__Staphylococcus;s__Staphylococcus pasteuri
GCF_003350585.1	99.2424	3.00378	#N/A	#N/A	#N/A	#N/A	#N/A	d__Bacteria;p__Actinobacteriota;c__Actinomycetia;o__Mycobacteriales;f__Mycobacteriaceae;g__Nocardia;s__Nocardia pseudobrasiliensis
GCF_019931005.1	99.4536	0.182149	S-ribosylhomocysteine lyase	#N/A	Autoinducer 2-binding protein LsrB	#N/A	#N/A	d__Bacteria;p__Firmicutes;c__Bacilli;o__Lactobacillales;f__Aerococcaceae;g__Granulicatella;s__Granulicatella adiacens
GCF_013267415.1	98.4601	0	S-ribosylhomocysteine lyase	#N/A	#N/A	#N/A	#N/A	d__Bacteria;p__Firmicutes;c__Bacilli;o__Lactobacillales;f__Aerococcaceae;g__Abiotrophia;s__Abiotrophia defectiva
GCF_003036405.1	99.4318	0.568182	S-ribosylhomocysteine lyase	#N/A	#N/A	#N/A	#N/A	d__Bacteria;p__Firmicutes;c__Bacilli;o__Staphylococcales;f__Staphylococcaceae;g__Staphylococcus;s__Staphylococcus chromogenes
GCF_003012915.1	99.4318	0.568182	S-ribosylhomocysteine lyase	#N/A	#N/A	#N/A	#N/A	d__Bacteria;p__Firmicutes;c__Bacilli;o__Staphylococcales;f__Staphylococcaceae;g__Staphylococcus;s__Staphylococcus felis
GCF_013409045.1	99.4652	1.03387	#N/A	#N/A	Autoinducer 2-binding protein LsrB	#N/A	#N/A	d__Bacteria;p__Actinobacteriota;c__Actinomycetia;o__Streptosporangiales;f__Streptosporangiaceae;g__Spirillospora;s__Spirillospora citrea
GCF_014208105.1	100	1.30125	#N/A	#N/A	Autoinducer 2-binding protein LsrB	#N/A	#N/A	d__Bacteria;p__Actinobacteriota;c__Actinomycetia;o__Streptosporangiales;f__Streptosporangiaceae;g__Spirillospora;s__Spirillospora coerulea
GCF_013409365.1	98.3957	1.56863	#N/A	#N/A	Autoinducer 2-binding protein LsrB	#N/A	#N/A	d__Bacteria;p__Actinobacteriota;c__Actinomycetia;o__Streptosporangiales;f__Streptosporangiaceae;g__Spirillospora;s__Spirillospora luteofluorescens
GCF_013211575.1	99.4652	3.29768	#N/A	#N/A	Autoinducer 2-binding protein LsrB	#N/A	#N/A	d__Bacteria;p__Actinobacteriota;c__Actinomycetia;o__Streptosporangiales;f__Streptosporangiaceae;g__Spirillospora;s__Spirillospora verrucosospora
GCF_014873535.1	98.7654	1.66289	#N/A	#N/A	#N/A	#N/A	#N/A	d__Bacteria;p__Actinobacteriota;c__Actinomycetia;o__Streptosporangiales;f__Streptosporangiaceae;g__Nonomuraea;s__Nonomuraea africana
GCF_014873145.1	99.8236	2.72109	#N/A	#N/A	Autoinducer 2-binding protein LsrB|Autoinducer 2-binding protein LsrB	#N/A	#N/A	d__Bacteria;p__Actinobacteriota;c__Actinomycetia;o__Streptosporangiales;f__Streptosporangiaceae;g__Nonomuraea;s__Nonomuraea angiospora
GCF_001570405.1	100	3.25019	#N/A	#N/A	#N/A	#N/A	#N/A	d__Bacteria;p__Actinobacteriota;c__Actinomycetia;o__Streptosporangiales;f__Streptosporangiaceae;g__Microtetraspora;s__Microtetraspora niveoalba
GCF_004011505.1	99.4709	1.66289	#N/A	#N/A	Autoinducer 2-binding protein LsrB	#N/A	#N/A	d__Bacteria;p__Actinobacteriota;c__Actinomycetia;o__Streptosporangiales;f__Streptosporangiaceae;g__Nonomuraea;s__Nonomuraea polychroma
GCF_001417755.1	99.4709	2.10003	#N/A	#N/A	#N/A	#N/A	#N/A	d__Bacteria;p__Actinobacteriota;c__Actinomycetia;o__Streptosporangiales;f__Streptosporangiaceae;g__Nonomuraea;s__Nonomuraea pusilla
GCF_014207985.1	99.2945	3.3031	#N/A	#N/A	Autoinducer 2-binding protein LsrB|Autoinducer 2-binding protein LsrB	#N/A	#N/A	d__Bacteria;p__Actinobacteriota;c__Actinomycetia;o__Streptosporangiales;f__Streptosporangiaceae;g__Nonomuraea;s__Nonomuraea rubra
GCF_014648435.1	99.4709	1.75107	#N/A	#N/A	#N/A	#N/A	#N/A	d__Bacteria;p__Actinobacteriota;c__Actinomycetia;o__Streptosporangiales;f__Streptosporangiaceae;g__Nonomuraea;s__Nonomuraea spiralis
GCF_014654615.1	99.2416	0.516503	#N/A	#N/A	#N/A	#N/A	#N/A	d__Bacteria;p__Actinobacteriota;c__Actinomycetia;o__Streptosporangiales;f__Streptosporangiaceae;g__Streptosporangium;s__Streptosporangium violaceochromogenes
GCF_900114055.1	99.2308	1.21795	#N/A	#N/A	#N/A	#N/A	#N/A	d__Bacteria;p__Firmicutes;c__Bacilli;o__Thermoactinomycetales;f__Thermoactinomycetaceae;g__Thermoflavimicrobium;s__Thermoflavimicrobium dichotomicum
GCF_003055045.1	98.8464	0.655738	S-ribosylhomocysteine lyase	#N/A	#N/A	#N/A	#N/A	d__Bacteria;p__Firmicutes;c__Bacilli;o__Bacillales_B;f__Bacillaceae_C;g__Heyndrickxia;s__Heyndrickxia sporothermodurans
GCF_003472625.1	99.4152	0	S-ribosylhomocysteine lyase	#N/A	#N/A	#N/A	#N/A	d__Bacteria;p__Firmicutes_A;c__Clostridia;o__Lachnospirales;f__Lachnospiraceae;g__Mediterraneibacter;s__Mediterraneibacter lactaris
GCF_017052585.1	98.9243	0	#N/A	Adaptive-response sensory-kinase SasA|Adaptive-response sensory-kinase SasA|Adaptive-response sensory-kinase SasA	#N/A	#N/A	#N/A	d__Bacteria;p__Firmicutes;c__Bacilli;o__Paenibacillales;f__Paenibacillaceae;g__Paenibacillus_B;s__Paenibacillus_B apiarius
GCF_012396435.1	98.773	0	S-ribosylhomocysteine lyase	#N/A	#N/A	#N/A	#N/A	d__Bacteria;p__Firmicutes;c__Bacilli;o__Lactobacillales;f__Lactobacillaceae;g__Weissella;s__Weissella hellenica
GCF_000452845.1	99.8101	3.57143	#N/A	#N/A	#N/A	#N/A	#N/A	d__Bacteria;p__Proteobacteria;c__Gammaproteobacteria;o__Pseudomonadales;f__Pseudomonadaceae;g__Pseudomonas_E;s__Pseudomonas_E avellanae
GCF_003752465.1	99.4949	0.16835	#N/A	#N/A	Autoinducer 2-binding protein LsrB	#N/A	#N/A	d__Bacteria;p__Actinobacteriota;c__Actinomycetia;o__Actinomycetales;f__Microbacteriaceae;g__Agrococcus;s__Agrococcus jenensis
GCF_000722875.1	99.6587	1.53584	#N/A	#N/A	#N/A	#N/A	#N/A	d__Bacteria;p__Proteobacteria;c__Alphaproteobacteria;o__Sphingomonadales;f__Sphingomonadaceae;g__Sphingobium;s__Sphingobium chlorophenolicum
GCF_020091485.1	99.2565	0.619579	S-ribosylhomocysteine lyase	#N/A	#N/A	#N/A	#N/A	d__Bacteria;p__Bacteroidota;c__Bacteroidia;o__Bacteroidales;f__Bacteroidaceae;g__Bacteroides;s__Bacteroides stercoris
GCF_003096635.1	96.7366	0	#N/A	#N/A	#N/A	#N/A	#N/A	d__Bacteria;p__Firmicutes_A;c__Clostridia;o__Tissierellales;f__Peptoniphilaceae;g__Ezakiella;s__Ezakiella coagulans
GCF_001941385.1	98.2759	0	#N/A	Methyl-accepting chemotaxis protein McpC|Methyl-accepting chemotaxis protein McpC	#N/A	#N/A	#N/A	d__Bacteria;p__Thermotogota;c__Thermotogae;o__Thermotogales;f__Fervidobacteriaceae;g__Thermosipho;s__Thermosipho melanesiensis
GCF_016908015.1	99.3103	3.36996	S-ribosylhomocysteine lyase	Adaptive-response sensory-kinase SasA|Adaptive-response sensory-kinase SasA	#N/A	#N/A	#N/A	d__Bacteria;p__Firmicutes_A;c__Clostridia;o__Clostridiales;f__Clostridiaceae;g__Clostridium_AK;s__Clostridium_AK pascui
GCF_001543125.1	99.6107	0.793815	#N/A	#N/A	#N/A	#N/A	#N/A	d__Bacteria;p__Proteobacteria;c__Gammaproteobacteria;o__Pseudomonadales;f__Pseudomonadaceae;g__Pseudomonas_E;s__Pseudomonas_E agarici
GCF_001400735.1	99.6649	0.21645	#N/A	Methyl-accepting chemotaxis protein McpC	#N/A	#N/A	#N/A	d__Bacteria;p__Proteobacteria;c__Gammaproteobacteria;o__Pseudomonadales;f__Pseudomonadaceae;g__Pseudomonas_E;s__Pseudomonas_E caricapapayae
GCF_900106045.1	98.5432	0.347497	#N/A	Adaptive-response sensory-kinase SasA	#N/A	#N/A	#N/A	d__Bacteria;p__Proteobacteria;c__Gammaproteobacteria;o__Pseudomonadales;f__Pseudomonadaceae;g__Pseudomonas_E;s__Pseudomonas_E mucidolens
GCF_012986205.1	100	1.62338	#N/A	Methyl-accepting chemotaxis protein McpC	#N/A	#N/A	#N/A	d__Bacteria;p__Proteobacteria;c__Gammaproteobacteria;o__Pseudomonadales;f__Pseudomonadaceae;g__Pseudomonas;s__Pseudomonas nitroreducens
GCF_002327205.1	99.1935	0	#N/A	hypothetical protein	#N/A	#N/A	#N/A	d__Bacteria;p__Firmicutes_A;c__Clostridia;o__Clostridiales;f__Clostridiaceae;g__Clostridium;s__Clostridium chauvoei
GCF_000743575.1	100	1.80328	#N/A	Methyl-accepting chemotaxis protein PctA	Autoinducer 2-binding protein LsrB	#N/A	#N/A	d__Bacteria;p__Proteobacteria;c__Alphaproteobacteria;o__Rhizobiales;f__Devosiaceae;g__Devosia;s__Devosia riboflavina
GCF_001866515.1	99.85	0.0363636	#N/A	#N/A	Autoinducer 2-binding protein LsrB	#N/A	#N/A	d__Bacteria;p__Proteobacteria;c__Gammaproteobacteria;o__Burkholderiales;f__Burkholderiaceae;g__Massilia;s__Massilia timonae
GCF_900460155.1	99.9396	0.523349	#N/A	#N/A	#N/A	#N/A	#N/A	d__Bacteria;p__Actinobacteriota;c__Actinomycetia;o__Mycobacteriales;f__Mycobacteriaceae;g__Tsukamurella;s__Tsukamurella pulmonis
GCF_004353865.1	99.4548	0.233645	#N/A	Methyl-accepting chemotaxis protein McpC	#N/A	#N/A	#N/A	d__Bacteria;p__Proteobacteria;c__Gammaproteobacteria;o__Burkholderiales;f__Burkholderiaceae;g__Hydrogenophaga;s__Hydrogenophaga pseudoflava
GCF_003431845.1	98.8978	0	S-ribosylhomocysteine lyase	#N/A	#N/A	#N/A	#N/A	d__Bacteria;p__Spirochaetota;c__Spirochaetia;o__Borreliales;f__Borreliaceae;g__Borrelia;s__Borrelia miyamotoi
GCF_014203795.1	99.2945	2.19199	#N/A	#N/A	Autoinducer 2-binding protein LsrB	#N/A	#N/A	d__Bacteria;p__Actinobacteriota;c__Actinomycetia;o__Streptosporangiales;f__Streptosporangiaceae;g__Streptosporangium;s__Streptosporangium album
GCF_009905255.1	99.2682	0	S-ribosylhomocysteine lyase	Methyl-accepting chemotaxis protein McpC	#N/A	#N/A	#N/A	d__Bacteria;p__Firmicutes_A;c__Thermoanaerobacteria;o__Thermoanaerobacterales;f__Thermoanaerobacteraceae;g__Thermoanaerobacterium;s__Thermoanaerobacterium aotearoense
GCF_001274715.1	99.2204	2.68817	#N/A	Methyl-accepting chemotaxis protein McpC|Methyl-accepting chemotaxis protein McpC|Methyl-accepting chemotaxis protein McpC	#N/A	#N/A	#N/A	d__Bacteria;p__Firmicutes;c__Bacilli;o__Aneurinibacillales;f__Aneurinibacillaceae;g__Aneurinibacillus;s__Aneurinibacillus migulanus
GCF_900637555.1	98.6626	0	#N/A	#N/A	#N/A	#N/A	#N/A	d__Bacteria;p__Proteobacteria;c__Gammaproteobacteria;o__Burkholderiales;f__Burkholderiaceae;g__Lautropia;s__Lautropia mirabilis
GCF_008572545.1	98.9752	0.121359	#N/A	#N/A	#N/A	#N/A	#N/A	d__Bacteria;p__Bacteroidota;c__Bacteroidia;o__Bacteroidales;f__Bacteroidaceae;g__Bacteroides;s__Bacteroides caccae
GCF_006151905.1	99.2301	0.326087	S-ribosylhomocysteine lyase	#N/A	#N/A	#N/A	#N/A	d__Bacteria;p__Firmicutes;c__Bacilli;o__Lactobacillales;f__Lactobacillaceae;g__Lacticaseibacillus;s__Lacticaseibacillus rhamnosus
GCF_015244315.1	100	0	#N/A	#N/A	Autoinducer 2-binding protein LsrB|Autoinducer 2-binding protein LsrB	#N/A	#N/A	d__Bacteria;p__Actinobacteriota;c__Actinomycetia;o__Streptomycetales;f__Streptomycetaceae;g__Streptomyces;s__Streptomyces olivaceus
GCF_009811635.1	100	1.24555	#N/A	#N/A	#N/A	#N/A	#N/A	d__Bacteria;p__Actinobacteriota;c__Actinomycetia;o__Streptomycetales;f__Streptomycetaceae;g__Streptomyces;s__Streptomyces tubercidicus
GCF_001418335.1	96.4592	0.643777	#N/A	#N/A	Autoinducer 2-binding protein LsrB	#N/A	#N/A	d__Bacteria;p__Actinobacteriota;c__Actinomycetia;o__Streptomycetales;f__Streptomycetaceae;g__Streptomyces;s__Streptomyces aurantiacus
GCF_000720485.1	99.911	2.65421	#N/A	#N/A	#N/A	#N/A	#N/A	d__Bacteria;p__Actinobacteriota;c__Actinomycetia;o__Streptomycetales;f__Streptomycetaceae;g__Streptomyces;s__Streptomyces ochraceiscleroticus
GCF_001984445.1	99.911	2.60973	#N/A	#N/A	#N/A	#N/A	#N/A	d__Bacteria;p__Actinobacteriota;c__Actinomycetia;o__Streptomycetales;f__Streptomycetaceae;g__Streptomyces;s__Streptomyces lydicus
GCF_009769205.1	99.026	0.12987	#N/A	#N/A	#N/A	#N/A	#N/A	d__Bacteria;p__Firmicutes;c__Bacilli;o__Lactobacillales;f__Lactobacillaceae;g__Lactobacillus;s__Lactobacillus crispatus
GCF_002102415.1	99.6111	0.560606	#N/A	#N/A	#N/A	#N/A	#N/A	d__Bacteria;p__Actinobacteriota;c__Actinomycetia;o__Mycobacteriales;f__Mycobacteriaceae;g__Mycobacterium;s__Mycobacterium triplex
GCF_002332425.1	100	0.584795	S-ribosylhomocysteine lyase	#N/A	#N/A	#N/A	#N/A	d__Bacteria;p__Actinobacteriota;c__Actinomycetia;o__Actinomycetales;f__Dermabacteraceae;g__Brachybacterium;s__Brachybacterium alimentarium
GCF_900163655.1	98.538	0.584795	S-ribosylhomocysteine lyase	#N/A	#N/A	#N/A	#N/A	d__Bacteria;p__Actinobacteriota;c__Actinomycetia;o__Actinomycetales;f__Dermabacteraceae;g__Brachybacterium;s__Brachybacterium nesterenkovii
GCF_014897585.1	99.7076	0.584795	S-ribosylhomocysteine lyase	#N/A	#N/A	#N/A	#N/A	d__Bacteria;p__Actinobacteriota;c__Actinomycetia;o__Actinomycetales;f__Dermabacteraceae;g__Brachybacterium;s__Brachybacterium tyrofermentans
GCF_013389765.1	100	0.789474	#N/A	#N/A	#N/A	#N/A	#N/A	d__Bacteria;p__Actinobacteriota;c__Actinomycetia;o__Mycobacteriales;f__Micromonosporaceae;g__Micromonospora;s__Micromonospora carbonacea
GCF_900091475.1	100	1.31579	#N/A	#N/A	#N/A	#N/A	#N/A	d__Bacteria;p__Actinobacteriota;c__Actinomycetia;o__Mycobacteriales;f__Micromonosporaceae;g__Micromonospora;s__Micromonospora chersina
GCF_900090315.1	100	2.01754	#N/A	#N/A	#N/A	#N/A	#N/A	d__Bacteria;p__Actinobacteriota;c__Actinomycetia;o__Mycobacteriales;f__Micromonosporaceae;g__Micromonospora;s__Micromonospora citrea
GCF_900090235.1	100	3.24561	#N/A	#N/A	#N/A	#N/A	#N/A	d__Bacteria;p__Actinobacteriota;c__Actinomycetia;o__Mycobacteriales;f__Micromonosporaceae;g__Micromonospora;s__Micromonospora echinaurantiaca
GCF_900091445.1	100	1.84211	#N/A	#N/A	#N/A	#N/A	#N/A	d__Bacteria;p__Actinobacteriota;c__Actinomycetia;o__Mycobacteriales;f__Micromonosporaceae;g__Micromonospora;s__Micromonospora echinofusca
GCF_014648395.1	100	1.31579	#N/A	#N/A	#N/A	#N/A	#N/A	d__Bacteria;p__Actinobacteriota;c__Actinomycetia;o__Mycobacteriales;f__Micromonosporaceae;g__Micromonospora;s__Micromonospora fulviviridis
GCF_900090245.1	100	1.31579	#N/A	#N/A	#N/A	#N/A	#N/A	d__Bacteria;p__Actinobacteriota;c__Actinomycetia;o__Mycobacteriales;f__Micromonosporaceae;g__Micromonospora;s__Micromonospora halophytica
GCF_900090285.1	100	0.789474	#N/A	#N/A	#N/A	#N/A	#N/A	d__Bacteria;p__Actinobacteriota;c__Actinomycetia;o__Mycobacteriales;f__Micromonosporaceae;g__Micromonospora;s__Micromonospora inositola
GCF_900091415.1	100	0.789474	S-ribosylhomocysteine lyase	#N/A	#N/A	#N/A	#N/A	d__Bacteria;p__Actinobacteriota;c__Actinomycetia;o__Mycobacteriales;f__Micromonosporaceae;g__Micromonospora;s__Micromonospora inyonensis
GCF_900091625.1	100	0.789474	#N/A	#N/A	#N/A	#N/A	#N/A	d__Bacteria;p__Actinobacteriota;c__Actinomycetia;o__Mycobacteriales;f__Micromonosporaceae;g__Micromonospora;s__Micromonospora peucetia
GCF_900091515.1	98.6842	1.31579	#N/A	#N/A	#N/A	#N/A	#N/A	d__Bacteria;p__Actinobacteriota;c__Actinomycetia;o__Mycobacteriales;f__Micromonosporaceae;g__Micromonospora;s__Micromonospora purpureochromogenes
GCF_001567585.1	99.4737	2.5	#N/A	#N/A	Autoinducer 2-binding protein LsrB	#N/A	#N/A	d__Bacteria;p__Actinobacteriota;c__Actinomycetia;o__Mycobacteriales;f__Micromonosporaceae;g__Micromonospora;s__Micromonospora rosaria
GCF_007829995.1	100	0.789474	#N/A	#N/A	#N/A	#N/A	#N/A	d__Bacteria;p__Actinobacteriota;c__Actinomycetia;o__Mycobacteriales;f__Micromonosporaceae;g__Micromonospora;s__Micromonospora inyonensis
GCF_900103345.1	99.8776	0.662879	#N/A	Adaptive-response sensory-kinase SasA	#N/A	#N/A	#N/A	d__Bacteria;p__Proteobacteria;c__Gammaproteobacteria;o__Pseudomonadales;f__Pseudomonadaceae;g__Pseudomonas_E;s__Pseudomonas_E azotoformans
GCF_001708425.1	99.5671	0.519211	#N/A	Methyl-accepting chemotaxis protein McpC	#N/A	#N/A	#N/A	d__Bacteria;p__Proteobacteria;c__Gammaproteobacteria;o__Pseudomonadales;f__Pseudomonadaceae;g__Pseudomonas_E;s__Pseudomonas_E corrugata
GCF_001186195.1	99.9836	0.495973	#N/A	Methyl-accepting chemotaxis protein McpC	#N/A	#N/A	#N/A	d__Bacteria;p__Proteobacteria;c__Gammaproteobacteria;o__Pseudomonadales;f__Pseudomonadaceae;g__Pseudomonas_E;s__Pseudomonas_E fulva
GCF_900112645.1	100	0.108225	#N/A	Adaptive-response sensory-kinase SasA	#N/A	#N/A	#N/A	d__Bacteria;p__Proteobacteria;c__Gammaproteobacteria;o__Pseudomonadales;f__Pseudomonadaceae;g__Pseudomonas_E;s__Pseudomonas_E straminea
GCF_003851555.1	99.7714	0.397316	#N/A	Methyl-accepting chemotaxis protein PctB	#N/A	#N/A	#N/A	d__Bacteria;p__Proteobacteria;c__Gammaproteobacteria;o__Pseudomonadales;f__Pseudomonadaceae;g__Pseudomonas_E;s__Pseudomonas_E synxantha
GCF_900104825.1	99.1053	0.205628	#N/A	Adaptive-response sensory-kinase SasA	#N/A	#N/A	#N/A	d__Bacteria;p__Proteobacteria;c__Gammaproteobacteria;o__Pseudomonadales;f__Pseudomonadaceae;g__Pseudomonas_E;s__Pseudomonas_E taetrolens
GCF_007665635.1	100	0.110011	#N/A	#N/A	#N/A	#N/A	#N/A	d__Bacteria;p__Proteobacteria;c__Gammaproteobacteria;o__Pseudomonadales;f__Pseudomonadaceae;g__Pseudomonas_B;s__Pseudomonas_B oryzihabitans
GCF_001006005.1	99.7626	0.733418	S-ribosylhomocysteine lyase	#N/A	Autoinducer 2-binding protein LsrB|Autoinducer 2-binding protein LsrB	#N/A	#N/A	d__Bacteria;p__Proteobacteria;c__Gammaproteobacteria;o__Enterobacterales;f__Enterobacteriaceae;g__Serratia_A;s__Serratia_A fonticola
GCF_007993815.1	99.4508	0.0222816	#N/A	#N/A	#N/A	#N/A	#N/A	d__Bacteria;p__Proteobacteria;c__Gammaproteobacteria;o__Burkholderiales;f__Burkholderiaceae;g__Acidovorax;s__Acidovorax delafieldii
GCF_005144905.1	99.8677	0.67791	S-ribosylhomocysteine lyase	Methyl-accepting chemotaxis protein McpC	#N/A	Autoinducer 2-binding periplasmic protein LuxP	#N/A	d__Bacteria;p__Proteobacteria;c__Gammaproteobacteria;o__Enterobacterales;f__Vibrionaceae;g__Vibrio;s__Vibrio cyclitrophicus
GCF_009734265.1	100	0	#N/A	#N/A	#N/A	#N/A	#N/A	d__Bacteria;p__Proteobacteria;c__Gammaproteobacteria;o__Halothiobacillales;f__Halothiobacillaceae;g__Guyparkeria;s__Guyparkeria halophila
GCF_018332655.1	100	2.63158	#N/A	#N/A	Autoinducer 2-binding protein LsrB	#N/A	#N/A	d__Bacteria;p__Actinobacteriota;c__Actinomycetia;o__Mycobacteriales;f__Micromonosporaceae;g__Actinoplanes;s__Actinoplanes auranticolor
GCF_004216565.1	100	0.46729	#N/A	#N/A	Autoinducer 2-binding protein LsrB	#N/A	#N/A	d__Bacteria;p__Proteobacteria;c__Gammaproteobacteria;o__Burkholderiales;f__Burkholderiaceae;g__Leptothrix;s__Leptothrix mobilis
GCF_006334135.1	99.2481	0	#N/A	#N/A	#N/A	#N/A	#N/A	d__Bacteria;p__Firmicutes;c__Bacilli;o__Mycoplasmatales;f__Metamycoplasmataceae;g__Mycoplasmopsis_A;s__Mycoplasmopsis_A pullorum
GCF_009931115.1	99.124	0.517241	#N/A	#N/A	#N/A	#N/A	#N/A	d__Bacteria;p__Proteobacteria;c__Gammaproteobacteria;o__Pseudomonadales;f__Cellvibrionaceae;g__Microbulbifer;s__Microbulbifer hydrolyticus
GCF_017310015.1	98.7124	0.0858369	S-ribosylhomocysteine lyase	#N/A	#N/A	Autoinducer 2-binding periplasmic protein LuxP	#N/A	d__Bacteria;p__Proteobacteria;c__Gammaproteobacteria;o__Pseudomonadales;f__Nitrincolaceae;g__Marinobacterium;s__Marinobacterium georgiense
GCF_002051585.1	99.3289	1.67785	#N/A	Methyl-accepting chemotaxis protein McpC	#N/A	#N/A	#N/A	d__Bacteria;p__Firmicutes_A;c__Clostridia;o__Acetivibrionales;f__DSM-27016;g__Ruminiclostridium;s__Ruminiclostridium hungatei
GCF_004364345.1	100	0.453515	#N/A	#N/A	#N/A	#N/A	#N/A	d__Bacteria;p__Verrucomicrobiota;c__Verrucomicrobiae;o__Verrucomicrobiales;f__Verrucomicrobiaceae;g__Prosthecobacter;s__Prosthecobacter fusiformis
GCF_014203045.1	100	0.907029	#N/A	#N/A	#N/A	#N/A	#N/A	d__Bacteria;p__Verrucomicrobiota;c__Verrucomicrobiae;o__Verrucomicrobiales;f__Verrucomicrobiaceae;g__Prosthecobacter;s__Prosthecobacter dejongeii
GCF_014203095.1	99.3197	2.04082	#N/A	#N/A	#N/A	#N/A	#N/A	d__Bacteria;p__Verrucomicrobiota;c__Verrucomicrobiae;o__Verrucomicrobiales;f__Verrucomicrobiaceae;g__Prosthecobacter;s__Prosthecobacter vanneervenii
GCF_900167535.1	99.3197	1.36054	#N/A	#N/A	#N/A	#N/A	#N/A	d__Bacteria;p__Verrucomicrobiota;c__Verrucomicrobiae;o__Verrucomicrobiales;f__Verrucomicrobiaceae;g__Prosthecobacter;s__Prosthecobacter debontii
GCF_900183975.1	99.6377	0.362319	#N/A	#N/A	#N/A	#N/A	#N/A	d__Bacteria;p__Proteobacteria;c__Gammaproteobacteria;o__Xanthomonadales;f__Xanthomonadaceae;g__Xanthomonas;s__Xanthomonas fragariae
GCF_900102875.1	100	0.646552	S-ribosylhomocysteine lyase	#N/A	#N/A	#N/A	#N/A	d__Bacteria;p__Proteobacteria;c__Gammaproteobacteria;o__Pseudomonadales;f__Halomonadaceae;g__Halomonas_B;s__Halomonas_B pantelleriensis
GCF_016583795.1	99.206	1.2069	#N/A	#N/A	#N/A	#N/A	#N/A	d__Bacteria;p__Proteobacteria;c__Gammaproteobacteria;o__Chromatiales;f__Chromatiaceae;g__Rhabdochromatium;s__Rhabdochromatium marinum
GCF_900155945.1	99.3562	0.357654	S-ribosylhomocysteine lyase	hypothetical protein	#N/A	Autoinducer 2-binding periplasmic protein LuxP	#N/A	d__Bacteria;p__Proteobacteria;c__Gammaproteobacteria;o__Pseudomonadales;f__Nitrincolaceae;g__Marinobacterium;s__Marinobacterium stanieri
GCF_003259265.1	99.67	1.23762	#N/A	#N/A	#N/A	#N/A	#N/A	d__Bacteria;p__Bacteroidota;c__Bacteroidia;o__Flavobacteriales;f__Flavobacteriaceae;g__Gelidibacter;s__Gelidibacter algens
GCF_007066085.1	99.028	0.500911	#N/A	Methyl-accepting chemotaxis protein McpC|Methyl-accepting chemotaxis protein McpC	Autoinducer 2-binding protein LsrB	#N/A	#N/A	d__Bacteria;p__Firmicutes;c__Bacilli;o__Paenibacillales;f__Paenibacillaceae;g__Paenibacillus_B;s__Paenibacillus_B thiaminolyticus
GCF_016653295.1	99.2134	1.11494	#N/A	#N/A	#N/A	#N/A	#N/A	d__Bacteria;p__Proteobacteria;c__Gammaproteobacteria;o__Chromatiales;f__Chromatiaceae;g__Halochromatium;s__Halochromatium salexigens
GCF_006864685.1	99.6226	1.91974	#N/A	#N/A	Autoinducer 2-binding protein LsrB|Autoinducer 2-binding protein LsrB	#N/A	#N/A	d__Bacteria;p__Actinobacteriota;c__Actinomycetia;o__Mycobacteriales;f__Mycobacteriaceae;g__Mycobacterium;s__Mycobacterium sp002043095
GCF_002812325.1	99.9058	1.25706	#N/A	hypothetical protein	Autoinducer 2-binding protein LsrB|Autoinducer 2-binding protein LsrB|Autoinducer 2-binding protein LsrB	#N/A	#N/A	d__Bacteria;p__Proteobacteria;c__Alphaproteobacteria;o__Rhizobiales;f__Rhizobiaceae;g__Rhizobium;s__Rhizobium sullae
GCF_900108595.1	99.4088	0.462416	#N/A	#N/A	#N/A	#N/A	#N/A	d__Bacteria;p__Proteobacteria;c__Gammaproteobacteria;o__Pseudomonadales;f__Pseudomonadaceae;g__Pseudomonas_E;s__Pseudomonas_E asplenii
GCF_008630065.1	96.1392	0.158228	#N/A	#N/A	#N/A	#N/A	#N/A	d__Bacteria;p__Proteobacteria;c__Alphaproteobacteria;o__Rhizobiales;f__Xanthobacteraceae;g__Blastochloris;s__Blastochloris sulfoviridis
GCF_900107115.1	99.3333	0.666667	#N/A	#N/A	#N/A	#N/A	#N/A	d__Bacteria;p__Firmicutes;c__Bacilli;o__Bacillales_D;f__Halobacillaceae;g__Salimicrobium;s__Salimicrobium album
GCF_000830505.1	99.035	2.79702	S-ribosylhomocysteine lyase	#N/A	#N/A	Autoinducer 2-binding periplasmic protein LuxP	#N/A	d__Bacteria;p__Proteobacteria;c__Gammaproteobacteria;o__Enterobacterales;f__Vibrionaceae;g__Vibrio;s__Vibrio mytili
GCF_013359825.1	100	1.76768	#N/A	#N/A	#N/A	#N/A	#N/A	d__Bacteria;p__Actinobacteriota;c__Actinomycetia;o__Actinomycetales;f__Microbacteriaceae;g__Curtobacterium;s__Curtobacterium citreum
GCF_900198465.1	97.5704	0.167673	S-ribosylhomocysteine lyase	hypothetical protein	#N/A	#N/A	#N/A	d__Bacteria;p__Campylobacterota;c__Campylobacteria;o__Campylobacterales;f__Helicobacteraceae;g__Helicobacter_A;s__Helicobacter_A trogontum
GCF_901764995.1	100	0	S-ribosylhomocysteine lyase	#N/A	#N/A	#N/A	#N/A	d__Bacteria;p__Proteobacteria;c__Gammaproteobacteria;o__Enterobacterales;f__Pasteurellaceae;g__Basfia_A;s__Basfia_A porcinus
GCF_901764975.1	99.5833	0.113636	S-ribosylhomocysteine lyase	#N/A	Autoinducer 2-binding protein LsrB	#N/A	#N/A	d__Bacteria;p__Proteobacteria;c__Gammaproteobacteria;o__Enterobacterales;f__Pasteurellaceae;g__Glaesserella;s__Glaesserella indolica
GCF_004117055.1	97.9213	1.25448	#N/A	Sensor histidine kinase RcsC|Methyl-accepting chemotaxis protein McpC	#N/A	#N/A	#N/A	d__Bacteria;p__Firmicutes;c__Bacilli;o__Brevibacillales;f__Brevibacillaceae;g__Brevibacillus;s__Brevibacillus agri
GCF_900638385.1	96.6102	0	#N/A	#N/A	#N/A	#N/A	#N/A	d__Bacteria;p__Proteobacteria;c__Gammaproteobacteria;o__Enterobacterales;f__Pasteurellaceae;g__Actinobacillus_C;s__Actinobacillus_C delphinicola
GCF_014655595.1	99.2883	1.13385	#N/A	#N/A	#N/A	#N/A	#N/A	d__Bacteria;p__Actinobacteriota;c__Actinomycetia;o__Streptomycetales;f__Streptomycetaceae;g__Streptomyces;s__Streptomyces griseocarneus
GCF_003253435.1	81.2872	1.50376	#N/A	#N/A	#N/A	#N/A	#N/A	d__Bacteria;p__Firmicutes;c__Bacilli;o__Mycoplasmatales;f__Metamycoplasmataceae;g__Metamycoplasma;s__Metamycoplasma auris
GCF_002224645.1	94.6429	2.55102	#N/A	#N/A	#N/A	#N/A	#N/A	d__Bacteria;p__Firmicutes_B;c__Dehalobacteriia;o__Dehalobacteriales;f__Dehalobacteriaceae;g__Dehalobacterium;s__Dehalobacterium formicoaceticum
GCF_900103035.1	98.9996	1.50376	#N/A	#N/A	#N/A	#N/A	#N/A	d__Bacteria;p__Proteobacteria;c__Gammaproteobacteria;o__Burkholderiales;f__Nitrosomonadaceae;g__Nitrosomonas;s__Nitrosomonas mobilis
GCF_001611155.1	99.3313	0	S-ribosylhomocysteine lyase	#N/A	#N/A	#N/A	#N/A	d__Bacteria;p__Firmicutes;c__Bacilli;o__Lactobacillales;f__Lactobacillaceae;g__Pediococcus;s__Pediococcus damnosus
GCF_008831385.1	99.4764	2.09424	#N/A	#N/A	#N/A	#N/A	#N/A	d__Bacteria;p__Firmicutes;c__Bacilli;o__Lactobacillales;f__Lactobacillaceae;g__Lapidilactobacillus;s__Lapidilactobacillus dextrinicus
GCF_001518795.1	98.9011	1.41941	S-ribosylhomocysteine lyase|S-ribosylhomocysteine lyase	#N/A	#N/A	#N/A	#N/A	d__Bacteria;p__Firmicutes;c__Bacilli;o__Lactobacillales;f__Aerococcaceae;g__Aerococcus;s__Aerococcus urinaeequi
GCF_001712815.1	99.3377	0	S-ribosylhomocysteine lyase	#N/A	#N/A	#N/A	#N/A	d__Bacteria;p__Firmicutes;c__Bacilli;o__Lactobacillales;f__Enterococcaceae;g__Tetragenococcus;s__Tetragenococcus halophilus
GCF_900116175.1	99.3902	0.813008	#N/A	#N/A	#N/A	#N/A	#N/A	d__Bacteria;p__Proteobacteria;c__Alphaproteobacteria;o__Rhizobiales;f__Hyphomicrobiaceae;g__Hyphomicrobium;s__Hyphomicrobium facile
GCF_900094555.1	99.8588	1.82472	#N/A	#N/A	Autoinducer 2-binding protein LsrB|Autoinducer 2-binding protein LsrB	#N/A	#N/A	d__Bacteria;p__Proteobacteria;c__Alphaproteobacteria;o__Rhizobiales;f__Rhizobiaceae;g__Rhizobium;s__Rhizobium hainanense
GCF_902373875.1	99.7664	0.311526	#N/A	#N/A	#N/A	#N/A	#N/A	d__Bacteria;p__Firmicutes_C;c__Negativicutes;o__Selenomonadales;f__Selenomonadaceae;g__Mitsuokella;s__Mitsuokella multacida
GCF_002160635.1	98.9448	0	S-ribosylhomocysteine lyase	#N/A	#N/A	#N/A	#N/A	d__Bacteria;p__Firmicutes;c__Bacilli;o__Lactobacillales;f__Lactobacillaceae;g__Lactobacillus;s__Lactobacillus gallinarum
GCF_014649655.1	100	1.44901	#N/A	#N/A	Autoinducer 2-binding protein LsrB	#N/A	#N/A	d__Bacteria;p__Actinobacteriota;c__Actinomycetia;o__Streptomycetales;f__Streptomycetaceae;g__Streptomyces;s__Streptomyces humidus
GCF_003046585.1	100	0.945546	#N/A	#N/A	#N/A	#N/A	#N/A	d__Bacteria;p__Proteobacteria;c__Gammaproteobacteria;o__Burkholderiales;f__Nitrosomonadaceae;g__Nitrosomonas;s__Nitrosomonas aestuarii
GCF_900114795.1	98.4697	1.31579	#N/A	#N/A	#N/A	#N/A	#N/A	d__Bacteria;p__Proteobacteria;c__Gammaproteobacteria;o__Burkholderiales;f__Nitrosomonadaceae;g__Nitrosomonas;s__Nitrosomonas nitrosa
GCF_900114115.1	98.8867	0.595238	#N/A	hypothetical protein	#N/A	#N/A	#N/A	d__Bacteria;p__Desulfobacterota_I;c__Desulfovibrionia;o__Desulfovibrionales;f__Desulfomicrobiaceae;g__Desulfomicrobium;s__Desulfomicrobium apsheronum
GCF_900114595.1	99.4819	0	#N/A	#N/A	#N/A	#N/A	#N/A	d__Bacteria;p__Desulfobacterota_I;c__Desulfovibrionia;o__Desulfovibrionales;f__Desulfomicrobiaceae;g__Desulfomicrobium;s__Desulfomicrobium macestii
GCF_014284475.1	97.7113	1.64319	S-ribosylhomocysteine lyase	Methyl-accepting chemotaxis protein PctA	#N/A	#N/A	#N/A	d__Bacteria;p__Firmicutes_A;c__Clostridia;o__Eubacteriales;f__Eubacteriaceae;g__Acetobacterium;s__Acetobacterium fimetarium
GCF_008086595.1	99.2958	3.05164	S-ribosylhomocysteine lyase	#N/A	#N/A	#N/A	#N/A	d__Bacteria;p__Firmicutes_A;c__Clostridia;o__Eubacteriales;f__Eubacteriaceae;g__Acetobacterium;s__Acetobacterium paludosum
GCF_008107585.1	99.2958	0.748239	S-ribosylhomocysteine lyase	Methyl-accepting chemotaxis protein McpC|Methyl-accepting chemotaxis protein McpC|Methyl-accepting chemotaxis protein McpC	#N/A	#N/A	#N/A	d__Bacteria;p__Firmicutes_A;c__Clostridia;o__Eubacteriales;f__Eubacteriaceae;g__Acetobacterium;s__Acetobacterium wieringae
GCF_016862015.1	100	2.30496	#N/A	#N/A	Autoinducer 2-binding protein LsrB	#N/A	#N/A	d__Bacteria;p__Actinobacteriota;c__Actinomycetia;o__Mycobacteriales;f__Micromonosporaceae;g__Actinoplanes;s__Actinoplanes brasiliensis
GCF_016862095.1	99.4709	2.02822	#N/A	#N/A	#N/A	#N/A	#N/A	d__Bacteria;p__Actinobacteriota;c__Actinomycetia;o__Mycobacteriales;f__Micromonosporaceae;g__Actinoplanes;s__Actinoplanes cyaneus
GCF_900188005.1	99.4709	2.38095	#N/A	#N/A	Autoinducer 2-binding protein LsrB	#N/A	#N/A	d__Bacteria;p__Actinobacteriota;c__Actinomycetia;o__Mycobacteriales;f__Micromonosporaceae;g__Actinoplanes;s__Actinoplanes regularis
GCF_017876595.1	99.7409	0.690846	#N/A	#N/A	#N/A	#N/A	#N/A	d__Bacteria;p__Actinobacteriota;c__Actinomycetia;o__Propionibacteriales;f__Nocardioidaceae;g__Aeromicrobium;s__Aeromicrobium fastidiosum
GCF_002995745.1	99.1935	0.896057	S-ribosylhomocysteine lyase	hypothetical protein	#N/A	#N/A	#N/A	d__Bacteria;p__Firmicutes_A;c__Clostridia;o__Clostridiales;f__Clostridiaceae;g__Clostridium;s__Clostridium vincentii
GCF_013388295.1	99.7124	0.884956	#N/A	#N/A	#N/A	#N/A	#N/A	d__Bacteria;p__Proteobacteria;c__Alphaproteobacteria;o__Rhizobiales_A;f__Rhizobiaceae_A;g__Bartonella;s__Bartonella alsatica
GCF_900445045.1	100	1.89573	S-ribosylhomocysteine lyase	#N/A	#N/A	#N/A	#N/A	d__Bacteria;p__Actinobacteriota;c__Actinomycetia;o__Actinomycetales;f__Actinomycetaceae;g__Actinomyces;s__Actinomyces denticolens
GCF_001907235.1	99.2891	1.18483	S-ribosylhomocysteine lyase	#N/A	#N/A	#N/A	#N/A	d__Bacteria;p__Actinobacteriota;c__Actinomycetia;o__Actinomycetales;f__Actinomycetaceae;g__Buchananella;s__Buchananella hordeovulneris
GCF_900637165.1	100	0.947867	S-ribosylhomocysteine lyase	#N/A	Autoinducer 2-binding protein LsrB	#N/A	#N/A	d__Bacteria;p__Actinobacteriota;c__Actinomycetia;o__Actinomycetales;f__Actinomycetaceae;g__Actinomyces;s__Actinomyces howellii
GCF_016127995.1	99.9052	0.473934	S-ribosylhomocysteine lyase	#N/A	Autoinducer 2-binding protein LsrB|Autoinducer 2-binding protein LsrB	#N/A	#N/A	d__Bacteria;p__Actinobacteriota;c__Actinomycetia;o__Actinomycetales;f__Actinomycetaceae;g__Pauljensenia;s__Pauljensenia meyeri
GCF_900637295.1	100	0.947867	S-ribosylhomocysteine lyase	#N/A	#N/A	#N/A	#N/A	d__Bacteria;p__Actinobacteriota;c__Actinomycetia;o__Actinomycetales;f__Actinomycetaceae;g__Actinomyces;s__Actinomyces slackii
GCF_900168195.1	99.6865	1.41066	#N/A	#N/A	#N/A	#N/A	#N/A	d__Bacteria;p__Proteobacteria;c__Alphaproteobacteria;o__Rhizobiales;f__Beijerinckiaceae;g__Bosea;s__Bosea thiooxidans
GCF_011927635.1	99.6587	1.52771	#N/A	#N/A	#N/A	#N/A	#N/A	d__Bacteria;p__Proteobacteria;c__Alphaproteobacteria;o__Sphingomonadales;f__Sphingomonadaceae;g__Sphingomonas;s__Sphingomonas trueperi
GCF_002163605.1	97.8664	0.652095	S-ribosylhomocysteine lyase	#N/A	#N/A	#N/A	#N/A	d__Bacteria;p__Proteobacteria;c__Gammaproteobacteria;o__Enterobacterales;f__Enterobacteriaceae;g__Tatumella;s__Tatumella citrea
GCF_900115195.1	100	0.540541	S-ribosylhomocysteine lyase	#N/A	Autoinducer 2-binding protein LsrB	#N/A	#N/A	d__Bacteria;p__Proteobacteria;c__Gammaproteobacteria;o__Enterobacterales;f__Enterobacteriaceae;g__Xenorhabdus;s__Xenorhabdus japonica
GCF_002369695.1	99.4318	0	S-ribosylhomocysteine lyase	#N/A	#N/A	#N/A	#N/A	d__Bacteria;p__Firmicutes;c__Bacilli;o__Staphylococcales;f__Staphylococcaceae;g__Staphylococcus;s__Staphylococcus delphini
GCF_002277935.1	99.6255	0.842697	S-ribosylhomocysteine lyase	#N/A	#N/A	#N/A	#N/A	d__Bacteria;p__Firmicutes;c__Bacilli;o__Lactobacillales;f__Enterococcaceae;g__Enterococcus_B;s__Enterococcus_B durans
GCF_020149485.1	99.6255	0.499376	S-ribosylhomocysteine lyase	#N/A	#N/A	#N/A	#N/A	d__Bacteria;p__Firmicutes;c__Bacilli;o__Lactobacillales;f__Enterococcaceae;g__Enterococcus_B;s__Enterococcus_B pernyi
GCF_003635045.1	98.9189	0	#N/A	#N/A	#N/A	#N/A	#N/A	d__Bacteria;p__Actinobacteriota;c__Actinomycetia;o__Actinomycetales;f__Dermatophilaceae;g__Terracoccus;s__Terracoccus luteus
GCF_019904175.1	99.2982	2.10526	#N/A	#N/A	Autoinducer 2-binding protein LsrB	#N/A	#N/A	d__Bacteria;p__Actinobacteriota;c__Actinomycetia;o__Mycobacteriales;f__Micromonosporaceae;g__Dactylosporangium;s__
GCF_016862615.1	99.4737	1.57895	#N/A	#N/A	#N/A	#N/A	#N/A	d__Bacteria;p__Actinobacteriota;c__Actinomycetia;o__Mycobacteriales;f__Micromonosporaceae;g__Catellatospora;s__Catellatospora citrea
GCF_003387075.1	99.4737	2.01754	#N/A	#N/A	Autoinducer 2-binding protein LsrB	#N/A	#N/A	d__Bacteria;p__Actinobacteriota;c__Actinomycetia;o__Mycobacteriales;f__Micromonosporaceae;g__Asanoa;s__Asanoa ferruginea
GCF_014647895.1	98.9474	1.31579	#N/A	#N/A	#N/A	#N/A	#N/A	d__Bacteria;p__Actinobacteriota;c__Actinomycetia;o__Mycobacteriales;f__Micromonosporaceae;g__Pilimelia;s__Pilimelia anulata
GCF_014647915.1	98.6842	1.05263	#N/A	#N/A	#N/A	#N/A	#N/A	d__Bacteria;p__Actinobacteriota;c__Actinomycetia;o__Mycobacteriales;f__Micromonosporaceae;g__Pilimelia;s__Pilimelia terevasa
GCF_900105505.1	97.5037	1.93833	S-ribosylhomocysteine lyase	#N/A	#N/A	#N/A	#N/A	d__Bacteria;p__Actinobacteriota;c__Actinomycetia;o__Mycobacteriales;f__Mycobacteriaceae;g__Corynebacterium;s__Corynebacterium coyleae
GCF_010730745.1	99.2778	0.316667	#N/A	#N/A	#N/A	#N/A	#N/A	d__Bacteria;p__Actinobacteriota;c__Actinomycetia;o__Mycobacteriales;f__Mycobacteriaceae;g__Mycobacterium;s__Mycobacterium heidelbergense
GCF_001907675.1	99.5694	1.0303	#N/A	#N/A	#N/A	#N/A	#N/A	d__Bacteria;p__Actinobacteriota;c__Actinomycetia;o__Mycobacteriales;f__Mycobacteriaceae;g__Mycobacterium;s__Mycobacterium paraffinicum
GCF_014193425.1	91.7962	1.20898	#N/A	#N/A	#N/A	#N/A	#N/A	d__Bacteria;p__Actinobacteriota;c__Actinomycetia;o__Propionibacteriales;f__Propionibacteriaceae;g__Friedmanniella;s__Friedmanniella antarctica
GCF_900105355.1	99.6483	1.08225	#N/A	Adaptive-response sensory-kinase SasA	#N/A	#N/A	#N/A	d__Bacteria;p__Proteobacteria;c__Gammaproteobacteria;o__Pseudomonadales;f__Pseudomonadaceae;g__Pseudomonas_E;s__Pseudomonas_E anguilliseptica
GCF_900105475.1	99.5711	0.787092	#N/A	#N/A	#N/A	#N/A	#N/A	d__Bacteria;p__Proteobacteria;c__Gammaproteobacteria;o__Pseudomonadales;f__Pseudomonadaceae;g__Pseudomonas_E;s__Pseudomonas_E asplenii
GCF_001586155.1	100	2.31495	#N/A	Methyl-accepting chemotaxis protein McpC	#N/A	#N/A	#N/A	d__Bacteria;p__Proteobacteria;c__Gammaproteobacteria;o__Pseudomonadales;f__Pseudomonadaceae;g__Pseudomonas;s__Pseudomonas citronellolis
GCF_003701615.1	99.6753	0.108225	#N/A	Methyl-accepting chemotaxis protein PctB	#N/A	#N/A	#N/A	d__Bacteria;p__Proteobacteria;c__Gammaproteobacteria;o__Pseudomonadales;f__Pseudomonadaceae;g__Pseudomonas_E;s__Pseudomonas_E amygdali
GCF_002940065.1	100	0.13587	#N/A	#N/A	#N/A	#N/A	#N/A	d__Bacteria;p__Proteobacteria;c__Gammaproteobacteria;o__Xanthomonadales;f__Xanthomonadaceae;g__Xanthomonas;s__Xanthomonas populi
GCF_004339625.1	99.2045	0.969697	S-ribosylhomocysteine lyase	#N/A	#N/A	#N/A	#N/A	d__Bacteria;p__Proteobacteria;c__Gammaproteobacteria;o__Enterobacterales;f__Pasteurellaceae;g__Lonepinella;s__Lonepinella koalarum
GCF_001613405.1	98.9465	2.59577	#N/A	#N/A	#N/A	#N/A	#N/A	d__Bacteria;p__Actinobacteriota;c__Actinomycetia;o__Mycobacteriales;f__Mycobacteriaceae;g__Nocardia;s__Nocardia crassostreae
GCF_000710955.1	99.4505	0.549451	#N/A	#N/A	#N/A	#N/A	#N/A	d__Bacteria;p__Actinobacteriota;c__Actinomycetia;o__Streptosporangiales;f__Streptosporangiaceae;g__Nocardiopsis;s__Nocardiopsis alba
GCF_000152245.2	98.5915	0	S-ribosylhomocysteine lyase	#N/A	#N/A	#N/A	#N/A	d__Bacteria;p__Firmicutes_A;c__Clostridia;o__Eubacteriales;f__Eubacteriaceae;g__Eubacterium;s__Eubacterium callanderi
GCF_001404935.1	99.3671	1.74051	S-ribosylhomocysteine lyase	#N/A	#N/A	#N/A	#N/A	d__Bacteria;p__Firmicutes_A;c__Clostridia;o__Lachnospirales;f__Lachnospiraceae;g__Blautia_A;s__Blautia_A hydrogenotrophica
GCF_001702115.1	98.75	0.625	#N/A	#N/A	#N/A	#N/A	#N/A	d__Bacteria;p__Firmicutes;c__Bacilli;o__Lactobacillales;f__Lactobacillaceae;g__Fructilactobacillus;s__Fructilactobacillus lindneri
GCF_002939475.1	99.6441	0.555556	#N/A	#N/A	#N/A	#N/A	#N/A	d__Bacteria;p__Actinobacteriota;c__Actinomycetia;o__Streptomycetales;f__Streptomycetaceae;g__Streptomyces;s__Streptomyces cinnamoneus_A
GCF_014648955.1	99.8927	0.214592	#N/A	#N/A	#N/A	#N/A	#N/A	d__Bacteria;p__Actinobacteriota;c__Actinomycetia;o__Streptomycetales;f__Streptomycetaceae;g__Streptomyces;s__Streptomyces diastaticus
GCF_011170105.1	99.8927	1.07296	#N/A	#N/A	#N/A	#N/A	#N/A	d__Bacteria;p__Actinobacteriota;c__Actinomycetia;o__Streptomycetales;f__Streptomycetaceae;g__Streptomyces;s__Streptomyces diastaticus
GCF_010727475.1	100	2.28697	#N/A	#N/A	#N/A	#N/A	#N/A	d__Bacteria;p__Actinobacteriota;c__Actinomycetia;o__Mycobacteriales;f__Mycobacteriaceae;g__Mycobacterium;s__Mycobacterium mageritense
GCF_900142875.1	98.7879	0.454545	#N/A	#N/A	#N/A	#N/A	#N/A	d__Bacteria;p__Proteobacteria;c__Alphaproteobacteria;o__Rhodobacterales;f__Rhodobacteraceae;g__Paracoccus;s__Paracoccus solventivorans
GCF_002943715.1	98.8535	5.20134	#N/A	#N/A	#N/A	#N/A	#N/A	d__Bacteria;p__Bacteroidota;c__Bacteroidia;o__Flavobacteriales;f__Flavobacteriaceae;g__Polaribacter;s__Polaribacter filamentus
GCF_012295595.1	99.2545	0	#N/A	#N/A	#N/A	#N/A	#N/A	d__Bacteria;p__Proteobacteria;c__Alphaproteobacteria;o__Rhodobacterales;f__Rhodobacteraceae;g__Thalassobius;s__Thalassobius gelatinovorus
GCF_900476105.1	100	0	#N/A	#N/A	#N/A	#N/A	#N/A	d__Bacteria;p__Firmicutes;c__Bacilli;o__Mycoplasmatales;f__Metamycoplasmataceae;g__Mycoplasmopsis_A;s__Mycoplasmopsis_A edwardii
GCF_900638565.1	99.3007	0	#N/A	#N/A	#N/A	#N/A	#N/A	d__Bacteria;p__Firmicutes_A;c__Clostridia;o__Tissierellales;f__Peptoniphilaceae;g__Peptoniphilus_A;s__Peptoniphilus_A harei
GCF_900638585.1	98.6597	0	#N/A	#N/A	#N/A	#N/A	#N/A	d__Bacteria;p__Firmicutes_A;c__Clostridia;o__Tissierellales;f__Peptoniphilaceae;g__Peptoniphilus_C;s__Peptoniphilus_C ivorii
GCF_900445265.1	99.0854	0.914634	#N/A	#N/A	#N/A	#N/A	#N/A	d__Bacteria;p__Firmicutes_A;c__Clostridia;o__Tissierellales;f__Peptoniphilaceae;g__Anaerococcus;s__Anaerococcus octavius
GCF_007990205.1	99.3827	0	S-ribosylhomocysteine lyase	#N/A	#N/A	#N/A	#N/A	d__Bacteria;p__Firmicutes;c__Bacilli;o__Lactobacillales;f__Lactobacillaceae;g__Pediococcus;s__Pediococcus parvulus
GCF_003217575.1	100	0.116822	#N/A	#N/A	#N/A	#N/A	#N/A	d__Bacteria;p__Proteobacteria;c__Gammaproteobacteria;o__Burkholderiales;f__Burkholderiaceae;g__Xylophilus;s__Xylophilus ampelinus
GCF_004366375.1	99.1304	0.942029	#N/A	Methyl-accepting chemotaxis protein McpC	#N/A	#N/A	#N/A	d__Bacteria;p__Firmicutes_F;c__Halanaerobiia;o__Halanaerobiales;f__Halanaerobiaceae;g__Halanaerobium;s__Halanaerobium congolense
GCF_901421005.1	99.034	1.82912	S-ribosylhomocysteine lyase	#N/A	Autoinducer 2-binding protein LsrB|Autoinducer 2-binding protein LsrB	#N/A	putative diguanylate cyclase Dgc	d__Bacteria;p__Proteobacteria;c__Gammaproteobacteria;o__Enterobacterales;f__Enterobacteriaceae;g__Klebsiella;s__Klebsiella ornithinolytica
GCF_001443665.1	98.5257	0.696864	#N/A	#N/A	#N/A	#N/A	#N/A	d__Bacteria;p__Proteobacteria;c__Gammaproteobacteria;o__Chromatiales;f__Sedimenticolaceae;g__Endoriftia;s__Endoriftia persephone
GCF_001886595.1	99.3134	0.84507	#N/A	#N/A	#N/A	#N/A	#N/A	d__Bacteria;p__Actinobacteriota;c__Actinomycetia;o__Streptomycetales;f__Streptomycetaceae;g__Streptomyces;s__Streptomyces venezuelae
GCF_007625075.1	98.5098	2.43261	#N/A	#N/A	#N/A	#N/A	#N/A	d__Bacteria;p__Desulfobacterota_I;c__Desulfovibrionia;o__Desulfovibrionales;f__Desulfovibrionaceae;g__Desulfovibrio_R;s__Desulfovibrio_R indonesiensis
GCF_006540045.1	99.2238	1.94146	#N/A	Methyl-accepting chemotaxis protein McpC	Autoinducer 2-binding protein LsrB|Autoinducer 2-binding protein LsrB	#N/A	#N/A	d__Bacteria;p__Firmicutes;c__Bacilli;o__Brevibacillales;f__Brevibacillaceae;g__Brevibacillus;s__Brevibacillus centrosporus
GCF_001420695.1	99.7312	2.01613	#N/A	Methyl-accepting chemotaxis protein McpC	Autoinducer 2-binding protein LsrB|Autoinducer 2-binding protein LsrB	#N/A	#N/A	d__Bacteria;p__Firmicutes;c__Bacilli;o__Brevibacillales;f__Brevibacillaceae;g__Brevibacillus;s__Brevibacillus choshinensis
GCF_001012775.1	99.7312	0.806452	#N/A	Methyl-accepting chemotaxis protein McpC|Methyl-accepting chemotaxis protein McpC	#N/A	#N/A	#N/A	d__Bacteria;p__Firmicutes;c__Bacilli;o__Brevibacillales;f__Brevibacillaceae;g__Brevibacillus;s__Brevibacillus formosus
GCF_006539065.1	97.8234	1.29928	#N/A	Methyl-accepting chemotaxis protein McpC|Methyl-accepting chemotaxis protein McpC	#N/A	#N/A	#N/A	d__Bacteria;p__Firmicutes;c__Bacilli;o__Brevibacillales;f__Brevibacillaceae;g__Brevibacillus;s__Brevibacillus parabrevis
GCF_018333155.1	99.7312	2.43389	#N/A	#N/A	#N/A	#N/A	#N/A	d__Bacteria;p__Firmicutes;c__Bacilli;o__Brevibacillales;f__Brevibacillaceae;g__Brevibacillus;s__Brevibacillus reuszeri_A
GCF_000749845.1	99.6469	1.25995	S-ribosylhomocysteine lyase	Methyl-accepting chemotaxis protein PctA	#N/A	#N/A	#N/A	d__Bacteria;p__Proteobacteria;c__Gammaproteobacteria;o__Enterobacterales;f__Enterobacteriaceae;g__Pectobacterium;s__Pectobacterium betavasculorum
GCF_017875755.1	99.9818	0.497268	S-ribosylhomocysteine lyase	#N/A	Autoinducer 2-binding protein LsrB|Autoinducer 2-binding protein LsrB	#N/A	#N/A	d__Bacteria;p__Proteobacteria;c__Gammaproteobacteria;o__Enterobacterales;f__Enterobacteriaceae;g__Pantoea;s__Pantoea cypripedii
GCF_019844095.1	99.6721	0.273224	S-ribosylhomocysteine lyase	#N/A	Autoinducer 2-binding protein LsrB|Autoinducer 2-binding protein LsrB|Autoinducer 2-binding protein LsrB	#N/A	#N/A	d__Bacteria;p__Proteobacteria;c__Gammaproteobacteria;o__Enterobacterales;f__Enterobacteriaceae;g__Erwinia;s__Erwinia persicina
GCF_012271765.1	100	0.528233	S-ribosylhomocysteine lyase|S-ribosylhomocysteine lyase	#N/A	Autoinducer 2-binding protein LsrB|Autoinducer 2-binding protein LsrB	#N/A	#N/A	d__Bacteria;p__Proteobacteria;c__Gammaproteobacteria;o__Enterobacterales;f__Enterobacteriaceae;g__Erwinia;s__Erwinia rhapontici
GCF_005484945.1	98.6539	1.04918	S-ribosylhomocysteine lyase	Methyl-accepting chemotaxis protein McpC	#N/A	#N/A	#N/A	d__Bacteria;p__Proteobacteria;c__Gammaproteobacteria;o__Enterobacterales;f__Enterobacteriaceae;g__Brenneria;s__Brenneria rubrifaciens
GCF_013034745.1	99.2545	0.106496	#N/A	#N/A	#N/A	Autoinducer 2-binding periplasmic protein LuxP	#N/A	d__Bacteria;p__Proteobacteria;c__Alphaproteobacteria;o__Rhodobacterales;f__Rhodobacteraceae;g__Ruegeria;s__Ruegeria lacuscaerulensis_B
GCF_014648835.1	99.1993	1.24061	#N/A	#N/A	#N/A	#N/A	#N/A	d__Bacteria;p__Actinobacteriota;c__Actinomycetia;o__Streptomycetales;f__Streptomycetaceae;g__Streptomyces;s__Streptomyces netropsis
GCF_002871975.1	100	0.513428	S-ribosylhomocysteine lyase	#N/A	#N/A	#N/A	#N/A	d__Bacteria;p__Actinobacteriota;c__Actinomycetia;o__Actinomycetales;f__Actinomycetaceae;g__Actinomyces;s__Actinomyces graevenitzii
GCF_009796305.1	99.1709	0	#N/A	#N/A	#N/A	#N/A	#N/A	d__Bacteria;p__Firmicutes_B;c__Desulfitobacteriia;o__Desulfitobacteriales;f__Syntrophobotulaceae;g__Dehalobacter;s__Dehalobacter restrictus
GCF_003390675.1	96.9697	0.459137	S-ribosylhomocysteine lyase	hypothetical protein|hypothetical protein|hypothetical protein|hypothetical protein	#N/A	Autoinducer 2-binding periplasmic protein LuxP	#N/A	d__Bacteria;p__Proteobacteria;c__Gammaproteobacteria;o__Enterobacterales;f__Vibrionaceae;g__Vibrio;s__Vibrio anguillarum
GCF_900631685.1	99.2308	8.97436	#N/A	#N/A	#N/A	#N/A	#N/A	d__Bacteria;p__Firmicutes;c__Bacilli;o__Mycoplasmatales;f__Metamycoplasmataceae;g__Mycoplasmopsis;s__Mycoplasmopsis caviae
GCF_009735625.1	97.449	1.02041	#N/A	#N/A	Autoinducer 2-binding protein LsrB	#N/A	#N/A	d__Bacteria;p__Firmicutes_B;c__Moorellia;o__Moorellales;f__Moorellaceae;g__Moorella;s__Moorella glycerini
GCF_000725125.1	100	0	#N/A	#N/A	#N/A	#N/A	#N/A	d__Bacteria;p__Actinobacteriota;c__Actinomycetia;o__Streptomycetales;f__Streptomycetaceae;g__Streptomyces;s__Streptomyces toyocaensis
GCF_006716085.1	98.538	1.75439	S-ribosylhomocysteine lyase	#N/A	#N/A	#N/A	#N/A	d__Bacteria;p__Actinobacteriota;c__Actinomycetia;o__Actinomycetales;f__Microbacteriaceae;g__Leucobacter;s__Leucobacter komagatae
GCF_003752405.1	100	0.581395	S-ribosylhomocysteine lyase	#N/A	#N/A	#N/A	#N/A	d__Bacteria;p__Actinobacteriota;c__Actinomycetia;o__Actinomycetales;f__Actinomycetaceae;g__Bogoriella;s__Bogoriella caseilytica
GCF_000317535.1	99.7778	0.75	#N/A	#N/A	#N/A	#N/A	#N/A	d__Bacteria;p__Cyanobacteria;c__Cyanobacteriia;o__Cyanobacteriales;f__Nostocaceae;g__Cylindrospermum;s__Cylindrospermum stagnale
GCF_000317105.1	99.4905	0.982533	#N/A	Methyl-accepting chemotaxis protein McpB	#N/A	#N/A	#N/A	d__Bacteria;p__Cyanobacteria;c__Cyanobacteriia;o__Cyanobacteriales;f__Oscillatoriaceae;g__Oscillatoria;s__Oscillatoria acuminata
GCF_003025455.1	97.8962	0.448868	S-ribosylhomocysteine lyase	#N/A	#N/A	#N/A	#N/A	d__Bacteria;p__Proteobacteria;c__Gammaproteobacteria;o__Enterobacterales;f__Vibrionaceae;g__Photobacterium;s__Photobacterium iliopiscarium
GCF_001005725.1	99.5904	2.26719	#N/A	#N/A	#N/A	#N/A	#N/A	d__Bacteria;p__Proteobacteria;c__Alphaproteobacteria;o__Sphingomonadales;f__Sphingomonadaceae;g__Sphingobium;s__Sphingobium chungbukense
GCF_013607875.1	99.6587	0.341297	#N/A	#N/A	#N/A	#N/A	#N/A	d__Bacteria;p__Proteobacteria;c__Alphaproteobacteria;o__Sphingomonadales;f__Sphingomonadaceae;g__Blastomonas;s__Blastomonas ursincola
GCF_002102025.1	99.6667	1.5	#N/A	#N/A	#N/A	#N/A	#N/A	d__Bacteria;p__Actinobacteriota;c__Actinomycetia;o__Mycobacteriales;f__Mycobacteriaceae;g__Mycobacterium;s__Mycobacterium bohemicum
GCF_003751945.1	100	2.36842	#N/A	#N/A	Autoinducer 2-binding protein LsrB	#N/A	#N/A	d__Bacteria;p__Actinobacteriota;c__Actinomycetia;o__Mycobacteriales;f__Micromonosporaceae;g__Actinoplanes;s__Actinoplanes caeruleus
GCF_900092025.1	100	0	#N/A	#N/A	#N/A	#N/A	#N/A	d__Bacteria;p__Proteobacteria;c__Gammaproteobacteria;o__Xanthomonadales;f__Xanthomonadaceae;g__Xanthomonas;s__Xanthomonas bromi
GCF_009883735.1	99.2754	0.724638	#N/A	#N/A	#N/A	#N/A	#N/A	d__Bacteria;p__Proteobacteria;c__Gammaproteobacteria;o__Xanthomonadales;f__Xanthomonadaceae;g__Xanthomonas;s__Xanthomonas cucurbitae
GCF_002285515.1	100	0.0452899	#N/A	#N/A	#N/A	#N/A	#N/A	d__Bacteria;p__Proteobacteria;c__Gammaproteobacteria;o__Xanthomonadales;f__Xanthomonadaceae;g__Xanthomonas;s__Xanthomonas hortorum_A
GCF_009769165.1	100	0.031348	#N/A	#N/A	Autoinducer 2-binding protein LsrB	#N/A	#N/A	d__Bacteria;p__Proteobacteria;c__Gammaproteobacteria;o__Xanthomonadales;f__Xanthomonadaceae;g__Xanthomonas_A;s__Xanthomonas_A hyacinthi
GCF_002940015.1	99.6377	0.181159	#N/A	#N/A	#N/A	#N/A	#N/A	d__Bacteria;p__Proteobacteria;c__Gammaproteobacteria;o__Xanthomonadales;f__Xanthomonadaceae;g__Xanthomonas;s__Xanthomonas melonis
GCF_002940045.1	100	0.120773	#N/A	#N/A	#N/A	#N/A	#N/A	d__Bacteria;p__Proteobacteria;c__Gammaproteobacteria;o__Xanthomonadales;f__Xanthomonadaceae;g__Xanthomonas;s__Xanthomonas pisi
GCF_002940085.1	99.9138	0.413793	#N/A	#N/A	#N/A	#N/A	#N/A	d__Bacteria;p__Proteobacteria;c__Gammaproteobacteria;o__Xanthomonadales;f__Xanthomonadaceae;g__Xanthomonas_A;s__Xanthomonas_A sacchari
GCF_002939785.1	99.6377	0	#N/A	#N/A	#N/A	#N/A	#N/A	d__Bacteria;p__Proteobacteria;c__Gammaproteobacteria;o__Xanthomonadales;f__Xanthomonadaceae;g__Xanthomonas;s__Xanthomonas codiaei
GCF_014236795.1	100	0	#N/A	#N/A	#N/A	#N/A	#N/A	d__Bacteria;p__Proteobacteria;c__Gammaproteobacteria;o__Xanthomonadales;f__Xanthomonadaceae;g__Xanthomonas_A;s__Xanthomonas_A theicola
GCF_014200295.1	99.6686	0.853116	#N/A	Methyl-accepting chemotaxis protein McpC	Autoinducer 2-binding protein LsrB	#N/A	#N/A	d__Bacteria;p__Proteobacteria;c__Alphaproteobacteria;o__Rhizobiales;f__Rhizobiaceae;g__Pararhizobium;s__Pararhizobium giardinii
GCF_900156285.1	99.1304	3.04348	#N/A	hypothetical protein|hypothetical protein	Autoinducer 2-binding protein LsrB	#N/A	#N/A	d__Bacteria;p__Firmicutes_F;c__Halanaerobiia;o__Halanaerobiales;f__Halanaerobiaceae;g__Halanaerobium;s__Halanaerobium kushneri
GCF_000013405.1	95.7143	3.87097	#N/A	#N/A	#N/A	#N/A	#N/A	d__Bacteria;p__Desulfobacterota;c__Syntrophia;o__Syntrophales;f__Syntrophaceae;g__Syntrophus;s__Syntrophus aciditrophicus
GCF_001756615.1	96.6611	1.13757	#N/A	#N/A	#N/A	#N/A	#N/A	d__Bacteria;p__Proteobacteria;c__Gammaproteobacteria;o__Enterobacterales;f__Alteromonadaceae;g__Glaciecola;s__Glaciecola punicea
GCF_904846075.1	99.8626	0.320513	#N/A	#N/A	#N/A	#N/A	#N/A	d__Bacteria;p__Proteobacteria;c__Gammaproteobacteria;o__Pseudomonadales;f__Moraxellaceae;g__Psychrobacter;s__Psychrobacter glacincola_C
GCF_900196775.1	99.2226	0.883392	S-ribosylhomocysteine lyase	hypothetical protein	#N/A	#N/A	#N/A	d__Bacteria;p__Campylobacterota;c__Campylobacteria;o__Campylobacterales;f__Helicobacteraceae;g__Helicobacter_E;s__Helicobacter_E bizzozeronii
GCF_900197775.1	98.6951	0	S-ribosylhomocysteine lyase	hypothetical protein|hypothetical protein|hypothetical protein	#N/A	#N/A	#N/A	d__Bacteria;p__Campylobacterota;c__Campylobacteria;o__Campylobacterales;f__Helicobacteraceae;g__Helicobacter_E;s__Helicobacter_E salomonis
GCF_001880325.1	99.7881	0	S-ribosylhomocysteine lyase	#N/A	#N/A	#N/A	#N/A	d__Bacteria;p__Deinococcota;c__Deinococci;o__Deinococcales;f__Thermaceae;g__Thermus;s__Thermus brockianus
GCF_014201905.1	99.9	0.4	#N/A	#N/A	Autoinducer 2-binding protein LsrB|Autoinducer 2-binding protein LsrB	#N/A	#N/A	d__Bacteria;p__Proteobacteria;c__Alphaproteobacteria;o__Rhodobacterales;f__Rhodobacteraceae;g__Amaricoccus;s__Amaricoccus macauensis
GCF_003254355.1	100	0.313283	#N/A	#N/A	#N/A	#N/A	#N/A	d__Bacteria;p__Bacteroidota;c__Bacteroidia;o__Cytophagales;f__Cyclobacteriaceae;g__Algoriphagus;s__Algoriphagus ratkowskyi
GCF_900492555.1	99.2301	0.905797	S-ribosylhomocysteine lyase	#N/A	#N/A	#N/A	#N/A	d__Bacteria;p__Firmicutes;c__Bacilli;o__Lactobacillales;f__Lactobacillaceae;g__Lacticaseibacillus;s__Lacticaseibacillus zeae
GCF_016907315.1	99.4388	0	S-ribosylhomocysteine lyase	#N/A	#N/A	#N/A	#N/A	d__Bacteria;p__Actinobacteriota;c__Actinomycetia;o__Actinomycetales;f__Microbacteriaceae;g__Microbacterium;s__Microbacterium esteraromaticum
GCF_012396315.1	98.7885	0	S-ribosylhomocysteine lyase	#N/A	#N/A	#N/A	#N/A	d__Bacteria;p__Actinobacteriota;c__Actinomycetia;o__Mycobacteriales;f__Mycobacteriaceae;g__Corynebacterium;s__Corynebacterium mucifaciens
GCF_900217235.1	99.3864	0	#N/A	#N/A	#N/A	Autoinducer 2-binding periplasmic protein LuxP	#N/A	d__Bacteria;p__Desulfobacterota_I;c__Desulfovibrionia;o__Desulfovibrionales;f__Desulfovibrionaceae;g__Pseudodesulfovibrio;s__Pseudodesulfovibrio profundus
GCF_003051865.1	99.5726	0.854701	#N/A	hypothetical protein|hypothetical protein	#N/A	#N/A	#N/A	d__Bacteria;p__Proteobacteria;c__Gammaproteobacteria;o__Burkholderiales;f__Aquaspirillaceae;g__Microvirgula;s__Microvirgula aerodenitrificans
GCF_010820565.1	99.637	0.632184	#N/A	Methyl-accepting chemotaxis protein McpC	#N/A	#N/A	#N/A	d__Bacteria;p__Proteobacteria;c__Gammaproteobacteria;o__Chromatiales;f__Chromatiaceae;g__Thiorhodococcus;s__Thiorhodococcus minor
GCF_000800395.1	96.5957	0	S-ribosylhomocysteine lyase	#N/A	#N/A	#N/A	#N/A	d__Bacteria;p__Deinococcota;c__Deinococci;o__Deinococcales;f__Deinococcaceae;g__Deinococcus;s__Deinococcus radiopugnans
GCF_001485435.1	99.5745	0	S-ribosylhomocysteine lyase	#N/A	#N/A	#N/A	#N/A	d__Bacteria;p__Deinococcota;c__Deinococci;o__Deinococcales;f__Deinococcaceae;g__Deinococcus;s__Deinococcus grandis
GCF_900101955.1	99.3548	1.29032	#N/A	#N/A	#N/A	#N/A	#N/A	d__Bacteria;p__Desulfobacterota;c__Desulfuromonadia;o__Desulfuromonadales;f__Desulfuromonadaceae;g__Pseudodesulfuromonas;s__Pseudodesulfuromonas thiophila
GCF_016919465.1	99.2754	0.523349	#N/A	#N/A	#N/A	#N/A	#N/A	d__Bacteria;p__Actinobacteriota;c__Actinomycetia;o__Mycobacteriales;f__Mycobacteriaceae;g__Tsukamurella;s__Tsukamurella tyrosinosolvens
GCF_009648935.1	99.9669	0.355371	S-ribosylhomocysteine lyase	#N/A	Autoinducer 2-binding protein LsrB|Autoinducer 2-binding protein LsrB	#N/A	putative diguanylate cyclase Dgc	d__Bacteria;p__Proteobacteria;c__Gammaproteobacteria;o__Enterobacterales;f__Enterobacteriaceae;g__Citrobacter;s__Citrobacter braakii
GCF_008828755.2	100	0	S-ribosylhomocysteine lyase	#N/A	#N/A	#N/A	#N/A	d__Bacteria;p__Spirochaetota;c__Spirochaetia;o__Borreliales;f__Borreliaceae;g__Borreliella;s__Borreliella turdi
GCF_001718635.1	100	0.0576037	#N/A	Methyl-accepting chemotaxis protein McpC	#N/A	#N/A	#N/A	d__Bacteria;p__Proteobacteria;c__Gammaproteobacteria;o__Burkholderiales;f__Burkholderiaceae;g__Burkholderia;s__Burkholderia thailandensis
GCF_003751225.1	99.4652	1.14591	#N/A	#N/A	Autoinducer 2-binding protein LsrB	#N/A	#N/A	d__Bacteria;p__Actinobacteriota;c__Actinomycetia;o__Streptosporangiales;f__Streptosporangiaceae;g__Actinocorallia;s__Actinocorallia herbida
GCF_015751755.1	98.9247	2.32975	#N/A	#N/A	Autoinducer 2-binding protein LsrB	#N/A	#N/A	d__Bacteria;p__Actinobacteriota;c__Actinomycetia;o__Streptosporangiales;f__Streptosporangiaceae;g__Spirillospora;s__Spirillospora viridis
GCF_900101745.1	100	0.819672	#N/A	#N/A	Autoinducer 2-binding protein LsrB	#N/A	#N/A	d__Bacteria;p__Actinobacteriota;c__Actinomycetia;o__Mycobacteriales;f__Micromonosporaceae;g__Glycomyces;s__Glycomyces harbinensis
GCF_016863275.1	99.4709	3.51474	#N/A	#N/A	Autoinducer 2-binding protein LsrB	#N/A	#N/A	d__Bacteria;p__Actinobacteriota;c__Actinomycetia;o__Streptosporangiales;f__Streptosporangiaceae;g__Planotetraspora;s__Planotetraspora mira
GCF_000718255.1	100	0	#N/A	#N/A	#N/A	#N/A	#N/A	d__Bacteria;p__Actinobacteriota;c__Actinomycetia;o__Streptosporangiales;f__Streptosporangiaceae;g__Spirillospora;s__Spirillospora albida
GCF_018288855.1	99.8179	0.136612	S-ribosylhomocysteine lyase	Adaptive-response sensory-kinase SasA	Autoinducer 2-binding protein LsrB|Autoinducer 2-binding protein LsrB|Autoinducer 2-binding protein LsrB|Autoinducer 2-binding protein LsrB	#N/A	#N/A	d__Bacteria;p__Proteobacteria;c__Gammaproteobacteria;o__Enterobacterales;f__Enterobacteriaceae;g__Rahnella;s__Rahnella inusitata
GCF_009649175.1	100	0.6	#N/A	#N/A	#N/A	#N/A	#N/A	d__Bacteria;p__Proteobacteria;c__Alphaproteobacteria;o__Rhodobacterales;f__Rhodobacteraceae;g__Rhodovulum;s__Rhodovulum strictum
GCF_018255875.1	99.5775	1.30282	#N/A	#N/A	#N/A	#N/A	#N/A	d__Bacteria;p__Actinobacteriota;c__Actinomycetia;o__Streptomycetales;f__Streptomycetaceae;g__Streptomyces;s__Streptomyces lavendulae_C
GCF_001514145.1	100	0.858369	#N/A	#N/A	Autoinducer 2-binding protein LsrB	#N/A	#N/A	d__Bacteria;p__Actinobacteriota;c__Actinomycetia;o__Streptomycetales;f__Streptomycetaceae;g__Streptomyces;s__Streptomyces canus
GCF_008704855.1	99.911	0.830368	#N/A	#N/A	#N/A	#N/A	#N/A	d__Bacteria;p__Actinobacteriota;c__Actinomycetia;o__Streptomycetales;f__Streptomycetaceae;g__Streptomyces;s__Streptomyces platensis
GCF_014203855.1	99.4737	1.31579	#N/A	#N/A	#N/A	#N/A	#N/A	d__Bacteria;p__Actinobacteriota;c__Actinomycetia;o__Streptomycetales;f__Streptomycetaceae;g__Kitasatospora;s__Kitasatospora kifunensis
GCF_014202345.1	100	0	#N/A	#N/A	#N/A	#N/A	#N/A	d__Bacteria;p__Desulfobacterota_I;c__Desulfovibrionia;o__Desulfovibrionales;f__Desulfovibrionaceae;g__Desulfovibrio;s__Desulfovibrio intestinalis
GCF_001881485.1	89.4864	0.516796	#N/A	#N/A	#N/A	#N/A	#N/A	d__Bacteria;p__Proteobacteria;c__Gammaproteobacteria;o__Diplorickettsiales;f__Diplorickettsiaceae;g__Aquirickettsiella;s__Aquirickettsiella grylli
GCF_002860805.1	99.6255	0	S-ribosylhomocysteine lyase	#N/A	#N/A	#N/A	#N/A	d__Bacteria;p__Firmicutes;c__Bacilli;o__Lactobacillales;f__Streptococcaceae;g__Streptococcus;s__Streptococcus pasteurianus
GCF_000146505.1	100	1.78155	#N/A	#N/A	#N/A	#N/A	#N/A	d__Bacteria;p__Fibrobacterota;c__Fibrobacteria;o__Fibrobacterales;f__Fibrobacteraceae;g__Fibrobacter;s__Fibrobacter succinogenes
GCF_012910805.1	99.8963	1.89587	#N/A	#N/A	#N/A	#N/A	#N/A	d__Bacteria;p__Proteobacteria;c__Gammaproteobacteria;o__Burkholderiales;f__Rhodocyclaceae;g__Aromatoleum;s__Aromatoleum evansii
GCF_000724605.1	100	0	S-ribosylhomocysteine lyase	#N/A	Autoinducer 2-binding protein LsrB	#N/A	#N/A	d__Bacteria;p__Actinobacteriota;c__Actinomycetia;o__Actinomycetales;f__Actinomycetaceae;g__Actinotignum;s__Actinotignum schaalii
GCF_002860745.1	99.7845	0	S-ribosylhomocysteine lyase	#N/A	#N/A	#N/A	#N/A	d__Bacteria;p__Actinobacteriota;c__Actinomycetia;o__Actinomycetales;f__Actinomycetaceae;g__Trueperella;s__Trueperella bernardiae
GCF_004115975.1	99.3399	1.9802	#N/A	#N/A	#N/A	#N/A	#N/A	d__Bacteria;p__Bacteroidota;c__Bacteroidia;o__Flavobacteriales;f__Flavobacteriaceae;g__Gelidibacter;s__Gelidibacter gilvus
GCF_900143185.1	100	0	#N/A	#N/A	#N/A	#N/A	#N/A	d__Bacteria;p__Bacteroidota;c__Bacteroidia;o__Flavobacteriales;f__Weeksellaceae;g__Chryseobacterium;s__Chryseobacterium scophthalmum
GCF_004011115.1	99.4949	2.0202	S-ribosylhomocysteine lyase	#N/A	#N/A	#N/A	#N/A	d__Bacteria;p__Actinobacteriota;c__Actinomycetia;o__Actinomycetales;f__Microbacteriaceae;g__Rathayibacter;s__Rathayibacter iranicus
GCF_002101965.1	99.812	1.58879	#N/A	#N/A	#N/A	#N/A	#N/A	d__Bacteria;p__Actinobacteriota;c__Actinomycetia;o__Mycobacteriales;f__Mycobacteriaceae;g__Mycobacterium;s__Mycobacterium wolinskyi
GCF_019141545.1	99.0909	0.707071	#N/A	#N/A	#N/A	#N/A	#N/A	d__Bacteria;p__Proteobacteria;c__Alphaproteobacteria;o__Rhodobacterales;f__Rhodobacteraceae;g__Paracoccus;s__Paracoccus marcusii
GCF_001499835.1	100	1.06061	#N/A	#N/A	#N/A	#N/A	#N/A	d__Bacteria;p__Actinobacteriota;c__Actinomycetia;o__Mycobacteriales;f__Mycobacteriaceae;g__Mycobacterium;s__Mycobacterium novocastrense
GCF_019890955.1	99.6703	0.218579	S-ribosylhomocysteine lyase	#N/A	Autoinducer 2-binding protein LsrB|Autoinducer 2-binding protein LsrB|Autoinducer 2-binding protein LsrB	#N/A	#N/A	d__Bacteria;p__Proteobacteria;c__Gammaproteobacteria;o__Enterobacterales;f__Enterobacteriaceae;g__Pantoea;s__Pantoea dispersa
GCF_001632305.1	99.837	0.162957	#N/A	#N/A	Autoinducer 2-binding protein LsrB|Autoinducer 2-binding protein LsrB	#N/A	#N/A	d__Bacteria;p__Firmicutes;c__Bacilli;o__Paenibacillales;f__Paenibacillaceae;g__Paenibacillus;s__Paenibacillus glucanolyticus
GCF_004001045.1	97.8085	0.245098	#N/A	#N/A	Autoinducer 2-binding protein LsrB|Autoinducer 2-binding protein LsrB	#N/A	#N/A	d__Bacteria;p__Firmicutes;c__Bacilli;o__Paenibacillales;f__Paenibacillaceae;g__Paenibacillus;s__Paenibacillus chibensis
GCF_014218275.1	100	0	#N/A	#N/A	#N/A	#N/A	#N/A	d__Bacteria;p__Desulfobacterota;c__Desulfuromonadia;o__Geobacterales;f__Geobacteraceae;g__Geomonas;s__Geomonas pelophila
GCF_018476885.1	99.1577	0	#N/A	#N/A	#N/A	#N/A	#N/A	d__Bacteria;p__Desulfobacterota;c__Desulfuromonadia;o__Geobacterales;f__Geobacteraceae;g__Geoanaerobacter;s__Geoanaerobacter pelophilus
GCF_900454935.1	99.6622	0	S-ribosylhomocysteine lyase	#N/A	#N/A	#N/A	#N/A	d__Bacteria;p__Bacteroidota;c__Bacteroidia;o__Bacteroidales;f__Bacteroidaceae;g__Prevotella;s__Prevotella pallens
GCF_014206845.1	99.3671	0.105485	#N/A	#N/A	#N/A	#N/A	#N/A	d__Bacteria;p__Proteobacteria;c__Alphaproteobacteria;o__Rhizobiales;f__Xanthobacteraceae;g__Xanthobacter;s__Xanthobacter tagetidis
GCF_003364315.1	99.8233	0	S-ribosylhomocysteine lyase	#N/A	#N/A	#N/A	#N/A	d__Bacteria;p__Campylobacterota;c__Campylobacteria;o__Campylobacterales;f__Helicobacteraceae;g__Helicobacter_D;s__Helicobacter_D ganmani
GCF_900453335.1	97.2092	1.37363	#N/A	#N/A	#N/A	#N/A	#N/A	d__Bacteria;p__Proteobacteria;c__Gammaproteobacteria;o__Pseudomonadales;f__Moraxellaceae;g__Moraxella;s__Moraxella equi
GCF_014646815.1	100	0	#N/A	#N/A	#N/A	#N/A	#N/A	d__Bacteria;p__Actinobacteriota;c__Actinomycetia;o__Actinomycetales;f__Dermatophilaceae;g__Terrabacter;s__Terrabacter tumescens
GCF_014207795.1	100	4.14508	#N/A	#N/A	Autoinducer 2-binding protein LsrB	#N/A	#N/A	d__Bacteria;p__Actinobacteriota;c__Actinomycetia;o__Propionibacteriales;f__Kribbellaceae;g__Kribbella;s__Kribbella sandramycini
GCF_002155695.1	99.5449	0	#N/A	#N/A	#N/A	#N/A	#N/A	d__Bacteria;p__Proteobacteria;c__Alphaproteobacteria;o__Sphingomonadales;f__Sphingomonadaceae;g__Erythrobacter;s__Erythrobacter tepidarius
GCF_016907515.1	99.2228	1.46805	#N/A	#N/A	Autoinducer 2-binding protein LsrB	#N/A	#N/A	d__Bacteria;p__Actinobacteriota;c__Actinomycetia;o__Propionibacteriales;f__Nocardioidaceae;g__Nocardioides;s__Nocardioides nitrophenolicus
GCF_009025875.1	99.1848	0.271739	#N/A	#N/A	#N/A	#N/A	#N/A	d__Bacteria;p__Firmicutes;c__Bacilli;o__Lactobacillales;f__Lactobacillaceae;g__Latilactobacillus;s__Latilactobacillus graminis
GCF_003641145.1	99.3827	3.08642	S-ribosylhomocysteine lyase	#N/A	#N/A	#N/A	#N/A	d__Bacteria;p__Firmicutes;c__Bacilli;o__Lactobacillales;f__Lactobacillaceae;g__Lactiplantibacillus;s__Lactiplantibacillus paraplantarum
GCF_000751215.2	99.0927	2.00269	#N/A	#N/A	Autoinducer 2-binding protein LsrB|Autoinducer 2-binding protein LsrB	#N/A	#N/A	d__Bacteria;p__Proteobacteria;c__Gammaproteobacteria;o__Burkholderiales;f__Burkholderiaceae;g__Caballeronia;s__Caballeronia glathei
GCF_003330785.1	99.5968	0.537634	#N/A	#N/A	Autoinducer 2-binding protein LsrB|Autoinducer 2-binding protein LsrB	#N/A	#N/A	d__Bacteria;p__Proteobacteria;c__Gammaproteobacteria;o__Burkholderiales;f__Burkholderiaceae;g__Paraburkholderia;s__Paraburkholderia graminis
GCF_900100735.1	98.9919	3.99642	#N/A	Adaptive-response sensory-kinase SasA	Autoinducer 2-binding protein LsrB|Autoinducer 2-binding protein LsrB	#N/A	#N/A	d__Bacteria;p__Proteobacteria;c__Gammaproteobacteria;o__Burkholderiales;f__Burkholderiaceae;g__Paraburkholderia;s__Paraburkholderia phenazinium
GCF_001028665.1	100	1.52074	#N/A	Methyl-accepting chemotaxis protein McpC	#N/A	#N/A	#N/A	d__Bacteria;p__Proteobacteria;c__Gammaproteobacteria;o__Burkholderiales;f__Burkholderiaceae;g__Burkholderia;s__Burkholderia pyrrocinia
GCF_001523705.1	100	0.201613	#N/A	Methyl-accepting chemotaxis protein McpC	#N/A	#N/A	#N/A	d__Bacteria;p__Proteobacteria;c__Gammaproteobacteria;o__Burkholderiales;f__Burkholderiaceae;g__Burkholderia;s__Burkholderia vietnamiensis
GCF_900659625.1	100	1.06952	#N/A	#N/A	#N/A	#N/A	#N/A	d__Bacteria;p__Actinobacteriota;c__Actinomycetia;o__Streptosporangiales;f__Streptosporangiaceae;g__Spirillospora;s__Spirillospora formosensis
GCF_002381365.1	99.3606	0	#N/A	#N/A	#N/A	#N/A	#N/A	d__Bacteria;p__Proteobacteria;c__Alphaproteobacteria;o__Rhodobacterales;f__Rhodobacteraceae;g__Phaeobacter;s__Phaeobacter gallaeciensis
GCF_014490055.1	99.6454	3.6006	#N/A	#N/A	#N/A	#N/A	#N/A	d__Bacteria;p__Actinobacteriota;c__Actinomycetia;o__Mycobacteriales;f__Pseudonocardiaceae;g__Saccharopolyspora;s__Saccharopolyspora spinosa
GCF_015234745.1	100	0.0963391	#N/A	#N/A	#N/A	#N/A	#N/A	d__Bacteria;p__Actinobacteriota;c__Actinomycetia;o__Actinomycetales;f__Cellulomonadaceae;g__Sanguibacter;s__Sanguibacter inulinus
GCF_001902315.1	99.4475	1.9337	S-ribosylhomocysteine lyase	#N/A	#N/A	#N/A	#N/A	d__Bacteria;p__Firmicutes;c__Bacilli;o__Staphylococcales;f__Staphylococcaceae;g__Staphylococcus;s__Staphylococcus succinus
GCF_014905415.1	99.3333	1.94444	S-ribosylhomocysteine lyase	#N/A	#N/A	#N/A	#N/A	d__Bacteria;p__Firmicutes;c__Bacilli;o__Bacillales_D;f__Amphibacillaceae;g__Virgibacillus;s__Virgibacillus salexigens
GCF_007989895.1	100	1.46115	#N/A	Methyl-accepting chemotaxis protein McpC|Methyl-accepting chemotaxis protein McpC|Methyl-accepting chemotaxis protein McpC	#N/A	#N/A	#N/A	d__Bacteria;p__Proteobacteria;c__Gammaproteobacteria;o__Enterobacterales;f__Alteromonadaceae;g__Pseudoalteromonas;s__Pseudoalteromonas peptidolytica
GCF_003459085.1	97.9592	1.26984	#N/A	#N/A	#N/A	#N/A	#N/A	d__Bacteria;p__Firmicutes;c__Bacilli;o__Erysipelotrichales;f__Erysipelotrichaceae;g__Holdemania;s__Holdemania filiformis
GCF_900107145.1	95.8787	0	#N/A	#N/A	#N/A	#N/A	#N/A	d__Bacteria;p__Proteobacteria;c__Gammaproteobacteria;o__Chromatiales;f__Chromatiaceae;g__Allochromatium;s__Allochromatium warmingii
GCF_016653465.1	99.1272	2.66284	#N/A	#N/A	#N/A	#N/A	#N/A	d__Bacteria;p__Proteobacteria;c__Gammaproteobacteria;o__Chromatiales;f__Chromatiaceae;g__Chromatium;s__Chromatium minus
GCF_000967915.1	97.8889	1.33333	#N/A	#N/A	#N/A	#N/A	#N/A	d__Bacteria;p__Firmicutes;c__Bacilli;o__Acholeplasmatales;f__UBA5453;g__Acholeplasma_C;s__Acholeplasma_C brassicae
GCF_016583745.1	94.7656	0.826149	#N/A	#N/A	#N/A	#N/A	#N/A	d__Bacteria;p__Proteobacteria;c__Gammaproteobacteria;o__Chromatiales;f__Chromatiaceae;g__Chromatium;s__Chromatium okenii
GCF_007035645.1	99.5543	0.334821	S-ribosylhomocysteine lyase	Methyl-accepting chemotaxis protein McpC	Autoinducer 2-binding protein LsrB	#N/A	#N/A	d__Bacteria;p__Proteobacteria;c__Gammaproteobacteria;o__Enterobacterales;f__Enterobacteriaceae;g__Enterobacter;s__Enterobacter asburiae_B
GCF_019355955.1	99.3965	1.07887	S-ribosylhomocysteine lyase	Adaptive-response sensory-kinase SasA	Autoinducer 2-binding protein LsrB|Autoinducer 2-binding protein LsrB	#N/A	#N/A	d__Bacteria;p__Proteobacteria;c__Gammaproteobacteria;o__Enterobacterales;f__Enterobacteriaceae;g__Lelliottia;s__Lelliottia amnigena
GCF_003019925.1	99.2465	1.78277	S-ribosylhomocysteine lyase	#N/A	Autoinducer 2-binding protein LsrB	#N/A	putative diguanylate cyclase Dgc	d__Bacteria;p__Proteobacteria;c__Gammaproteobacteria;o__Enterobacterales;f__Enterobacteriaceae;g__Pluralibacter;s__Pluralibacter gergoviae
GCF_009649915.1	99.4048	0.395526	S-ribosylhomocysteine lyase	#N/A	#N/A	#N/A	putative diguanylate cyclase Dgc	d__Bacteria;p__Proteobacteria;c__Gammaproteobacteria;o__Enterobacterales;f__Enterobacteriaceae;g__Kluyvera;s__Kluyvera intermedia
GCF_900187015.1	98.5143	0.18315	S-ribosylhomocysteine lyase	#N/A	Autoinducer 2-binding protein LsrB	#N/A	#N/A	d__Bacteria;p__Proteobacteria;c__Gammaproteobacteria;o__Enterobacterales;f__Enterobacteriaceae;g__Serratia;s__Serratia ficaria
GCF_016026735.1	98.4018	0.892857	S-ribosylhomocysteine lyase	#N/A	#N/A	#N/A	#N/A	d__Bacteria;p__Proteobacteria;c__Gammaproteobacteria;o__Enterobacterales;f__Enterobacteriaceae;g__Serratia_B;s__Serratia_B rubidaea
GCF_016907975.1	100	0.632911	#N/A	#N/A	#N/A	#N/A	#N/A	d__Bacteria;p__Proteobacteria;c__Alphaproteobacteria;o__Rhizobiales;f__Methylopilaceae;g__Methylopila;s__Methylopila capsulata
GCF_000046845.1	100	0	#N/A	#N/A	#N/A	#N/A	#N/A	d__Bacteria;p__Proteobacteria;c__Gammaproteobacteria;o__Pseudomonadales;f__Moraxellaceae;g__Acinetobacter;s__Acinetobacter baylyi
GCF_000973105.1	99.6605	1.03725	#N/A	#N/A	#N/A	#N/A	#N/A	d__Bacteria;p__Bacteroidota;c__Bacteroidia;o__Flavobacteriales;f__Flavobacteriaceae;g__Zobellia;s__Zobellia galactanivorans
GCF_000020025.1	99.6667	0.444444	#N/A	#N/A	#N/A	#N/A	#N/A	d__Bacteria;p__Cyanobacteria;c__Cyanobacteriia;o__Cyanobacteriales;f__Nostocaceae;g__Nostoc;s__Nostoc punctiforme
GCF_900111365.1	98.4649	0	S-ribosylhomocysteine lyase	#N/A	#N/A	#N/A	#N/A	d__Bacteria;p__Actinobacteriota;c__Actinomycetia;o__Propionibacteriales;f__Propionibacteriaceae;g__Propionibacterium;s__Propionibacterium cyclohexanicum
GCF_900167095.1	99.7835	0.649351	#N/A	hypothetical protein|hypothetical protein|hypothetical protein	#N/A	#N/A	#N/A	d__Bacteria;p__Proteobacteria;c__Gammaproteobacteria;o__Pseudomonadales;f__Halomonadaceae;g__Oceanospirillum;s__Oceanospirillum multiglobuliferum
GCF_900108915.1	96.9079	0	#N/A	Adaptive-response sensory-kinase SasA	#N/A	#N/A	#N/A	d__Bacteria;p__Proteobacteria;c__Gammaproteobacteria;o__Pseudomonadales;f__Halomonadaceae;g__Pseudospirillum;s__Pseudospirillum japonicum
GCF_000769635.1	99.6801	0	#N/A	#N/A	#N/A	#N/A	#N/A	d__Bacteria;p__Actinobacteriota;c__Actinomycetia;o__Mycobacteriales;f__Mycobacteriaceae;g__Corynebacterium;s__Corynebacterium ulcerans
GCF_000021825.1	99.7082	0	#N/A	#N/A	#N/A	#N/A	#N/A	d__Bacteria;p__Cyanobacteria;c__Cyanobacteriia;o__Cyanobacteriales;f__Microcystaceae;g__Gloeothece;s__Gloeothece citriformis
GCF_900111005.1	99.5146	2.65834	#N/A	#N/A	Autoinducer 2-binding protein LsrB	#N/A	#N/A	d__Bacteria;p__Actinobacteriota;c__Actinomycetia;o__Mycobacteriales;f__Pseudonocardiaceae;g__Lentzea;s__Lentzea albida
GCF_016863655.1	99.4737	3.50877	#N/A	#N/A	Autoinducer 2-binding protein LsrB	#N/A	#N/A	d__Bacteria;p__Actinobacteriota;c__Actinomycetia;o__Mycobacteriales;f__Micromonosporaceae;g__Virgisporangium;s__Virgisporangium ochraceum
GCF_014195505.1	98.5009	3.25019	#N/A	#N/A	#N/A	#N/A	#N/A	d__Bacteria;p__Actinobacteriota;c__Actinomycetia;o__Streptosporangiales;f__Streptosporangiaceae;g__Nonomuraea;s__Nonomuraea dietziae
GCF_021365465.1	97.9945	0.284153	S-ribosylhomocysteine lyase	#N/A	#N/A	#N/A	#N/A	d__Bacteria;p__Proteobacteria;c__Gammaproteobacteria;o__Enterobacterales;f__Enterobacteriaceae;g__Erwinia;s__Erwinia tracheiphila
GCF_900108405.1	98.2828	0.757576	#N/A	#N/A	#N/A	#N/A	#N/A	d__Bacteria;p__Proteobacteria;c__Alphaproteobacteria;o__Rhodobacterales;f__Rhodobacteraceae;g__Paracoccus;s__Paracoccus alkenifer
GCF_009911755.1	100	2.33844	#N/A	Methyl-accepting chemotaxis protein McpC|Methyl-accepting chemotaxis protein McpC	#N/A	#N/A	#N/A	d__Bacteria;p__Proteobacteria;c__Gammaproteobacteria;o__Pseudomonadales;f__Pseudomonadaceae;g__Pseudomonas;s__Pseudomonas knackmussii
GCF_018491655.1	100	0.995025	#N/A	#N/A	#N/A	#N/A	#N/A	d__Bacteria;p__Proteobacteria;c__Alphaproteobacteria;o__Acetobacterales;f__Acetobacteraceae;g__Komagataeibacter;s__Komagataeibacter oboediens
GCF_002738225.1	99.5025	1.24378	#N/A	#N/A	#N/A	#N/A	#N/A	d__Bacteria;p__Proteobacteria;c__Alphaproteobacteria;o__Acetobacterales;f__Acetobacteraceae;g__Acetobacter;s__Acetobacter pomorum
GCF_011044475.1	99.2987	0.687569	S-ribosylhomocysteine lyase	#N/A	Autoinducer 2-binding protein LsrB	#N/A	#N/A	d__Bacteria;p__Proteobacteria;c__Gammaproteobacteria;o__Enterobacterales;f__Enterobacteriaceae;g__Pantoea;s__Pantoea stewartii
GCF_002272015.1	98.9563	0.238095	#N/A	#N/A	#N/A	#N/A	#N/A	d__Bacteria;p__Firmicutes;c__Bacilli;o__Paenibacillales;f__Paenibacillaceae;g__Paenibacillus;s__Paenibacillus campinasensis
GCF_002154505.1	99.3205	4.03127	#N/A	#N/A	Autoinducer 2-binding protein LsrB	#N/A	#N/A	d__Bacteria;p__Actinobacteriota;c__Actinomycetia;o__Streptomycetales;f__Streptomycetaceae;g__Streptomyces;s__Streptomyces carpinensis
GCF_014647675.1	99.8927	1.21602	#N/A	#N/A	Autoinducer 2-binding protein LsrB	#N/A	#N/A	d__Bacteria;p__Actinobacteriota;c__Actinomycetia;o__Streptomycetales;f__Streptomycetaceae;g__Streptomyces;s__Streptomyces flaveus
GCF_014647975.1	100	1.63329	#N/A	#N/A	Autoinducer 2-binding protein LsrB|Autoinducer 2-binding protein LsrB	#N/A	#N/A	d__Bacteria;p__Actinobacteriota;c__Actinomycetia;o__Streptomycetales;f__Streptomycetaceae;g__Streptomyces;s__Streptomyces fumigatiscleroticus
GCF_000718305.1	100	2.5949	#N/A	#N/A	#N/A	#N/A	#N/A	d__Bacteria;p__Actinobacteriota;c__Actinomycetia;o__Streptomycetales;f__Streptomycetaceae;g__Streptomyces;s__Streptomyces niger
GCF_017639205.1	99.5775	1.43919	#N/A	#N/A	#N/A	#N/A	#N/A	d__Bacteria;p__Actinobacteriota;c__Actinomycetia;o__Streptomycetales;f__Streptomycetaceae;g__Streptomyces;s__Streptomyces nojiriensis
GCF_014202475.1	99.8927	0	#N/A	#N/A	Autoinducer 2-binding protein LsrB	#N/A	#N/A	d__Bacteria;p__Actinobacteriota;c__Actinomycetia;o__Streptomycetales;f__Streptomycetaceae;g__Streptomyces;s__Streptomyces paradoxus
GCF_014654675.1	100	0.250358	#N/A	#N/A	Autoinducer 2-binding protein LsrB	#N/A	#N/A	d__Bacteria;p__Actinobacteriota;c__Actinomycetia;o__Streptomycetales;f__Streptomycetaceae;g__Streptomyces;s__Streptomyces spiralis
GCF_000717745.1	99.1993	2.65421	#N/A	#N/A	#N/A	#N/A	#N/A	d__Bacteria;p__Actinobacteriota;c__Actinomycetia;o__Streptomycetales;f__Streptomycetaceae;g__Streptomyces;s__Streptomyces violens
GCF_000716805.1	99.8927	0.9299	#N/A	#N/A	Autoinducer 2-binding protein LsrB	#N/A	#N/A	d__Bacteria;p__Actinobacteriota;c__Actinomycetia;o__Streptomycetales;f__Streptomycetaceae;g__Streptomyces;s__Streptomyces flaveus
GCF_014648635.1	100	0.171674	#N/A	#N/A	#N/A	#N/A	#N/A	d__Bacteria;p__Actinobacteriota;c__Actinomycetia;o__Streptomycetales;f__Streptomycetaceae;g__Streptomyces;s__Streptomyces cinerochromogenes
GCF_002891295.1	99.4365	0.869909	#N/A	#N/A	#N/A	#N/A	#N/A	d__Bacteria;p__Actinobacteriota;c__Actinomycetia;o__Streptomycetales;f__Streptomycetaceae;g__Streptomyces;s__Streptomyces eurocidicus
GCF_014650335.1	99.4894	1.42997	#N/A	#N/A	#N/A	#N/A	#N/A	d__Bacteria;p__Actinobacteriota;c__Actinomycetia;o__Streptomycetales;f__Streptomycetaceae;g__Streptomyces;s__Streptomyces hiroshimensis
GCF_014203555.1	98.9324	1.03005	#N/A	#N/A	#N/A	#N/A	#N/A	d__Bacteria;p__Actinobacteriota;c__Actinomycetia;o__Streptomycetales;f__Streptomycetaceae;g__Streptomyces;s__Streptomyces olivoverticillatus
GCF_014648875.1	99.8415	0.792254	#N/A	#N/A	Autoinducer 2-binding protein LsrB	#N/A	#N/A	d__Bacteria;p__Actinobacteriota;c__Actinomycetia;o__Streptomycetales;f__Streptomycetaceae;g__Streptomyces;s__Streptomyces parvus
GCF_000719265.1	99.6441	1.63503	#N/A	#N/A	#N/A	#N/A	#N/A	d__Bacteria;p__Actinobacteriota;c__Actinomycetia;o__Streptomycetales;f__Streptomycetaceae;g__Streptomyces;s__Streptomyces roseoverticillatus
GCF_001044425.1	99.4894	1.24357	#N/A	#N/A	#N/A	#N/A	#N/A	d__Bacteria;p__Actinobacteriota;c__Actinomycetia;o__Streptomycetales;f__Streptomycetaceae;g__Streptomyces;s__Streptomyces roseus
GCF_000718455.1	99.7242	0.176056	#N/A	#N/A	#N/A	#N/A	#N/A	d__Bacteria;p__Actinobacteriota;c__Actinomycetia;o__Streptomycetales;f__Streptomycetaceae;g__Streptomyces;s__Streptomyces globisporus_A
GCF_014650975.1	99.5708	0.321888	#N/A	#N/A	#N/A	#N/A	#N/A	d__Bacteria;p__Actinobacteriota;c__Actinomycetia;o__Streptomycetales;f__Streptomycetaceae;g__Streptomyces;s__Streptomyces thermodiastaticus
GCF_003609605.1	93.8421	0.534128	#N/A	#N/A	#N/A	#N/A	#N/A	d__Bacteria;p__Firmicutes;c__Bacilli;o__Aneurinibacillales;f__RAOX-1;g__Ammoniphilus;s__Ammoniphilus oxalaticus
GCF_002154385.1	95.9683	0.117371	#N/A	#N/A	Autoinducer 2-binding protein LsrB	#N/A	#N/A	d__Bacteria;p__Actinobacteriota;c__Actinomycetia;o__Streptomycetales;f__Streptomycetaceae;g__Streptomyces;s__Streptomyces globisporus
GCF_000717025.1	99.9296	0	#N/A	#N/A	Autoinducer 2-binding protein LsrB	#N/A	#N/A	d__Bacteria;p__Actinobacteriota;c__Actinomycetia;o__Streptomycetales;f__Streptomycetaceae;g__Streptomyces;s__Streptomyces atroolivaceus
GCF_014649375.1	99.8927	0.429185	#N/A	#N/A	Autoinducer 2-binding protein LsrB	#N/A	#N/A	d__Bacteria;p__Actinobacteriota;c__Actinomycetia;o__Streptomycetales;f__Streptomycetaceae;g__Streptomyces;s__Streptomyces aurantiogriseus
GCF_014649395.1	100	0.357654	#N/A	#N/A	#N/A	#N/A	#N/A	d__Bacteria;p__Actinobacteriota;c__Actinomycetia;o__Streptomycetales;f__Streptomycetaceae;g__Streptomyces;s__Streptomyces aureoverticillatus
GCF_014649195.1	100	0	#N/A	#N/A	Autoinducer 2-binding protein LsrB	#N/A	#N/A	d__Bacteria;p__Actinobacteriota;c__Actinomycetia;o__Streptomycetales;f__Streptomycetaceae;g__Streptomyces;s__Streptomyces coeruleorubidus
GCF_000719285.1	100	0.858369	#N/A	#N/A	Autoinducer 2-binding protein LsrB	#N/A	#N/A	d__Bacteria;p__Actinobacteriota;c__Actinomycetia;o__Streptomycetales;f__Streptomycetaceae;g__Streptomyces;s__Streptomyces bicolor
GCF_000718015.1	100	2.84698	#N/A	#N/A	#N/A	#N/A	#N/A	d__Bacteria;p__Actinobacteriota;c__Actinomycetia;o__Streptomycetales;f__Streptomycetaceae;g__Streptomyces;s__Streptomyces catenulae
GCF_001294335.1	99.911	1.43761	#N/A	#N/A	#N/A	#N/A	#N/A	d__Bacteria;p__Actinobacteriota;c__Actinomycetia;o__Streptomycetales;f__Streptomycetaceae;g__Streptomyces;s__Streptomyces chattanoogensis
GCF_000718135.1	99.8415	0.251509	#N/A	#N/A	#N/A	#N/A	#N/A	d__Bacteria;p__Actinobacteriota;c__Actinomycetia;o__Streptomycetales;f__Streptomycetaceae;g__Streptomyces;s__Streptomyces cyaneofuscatus
GCF_020521275.1	100	2.897	#N/A	#N/A	Autoinducer 2-binding protein LsrB	#N/A	#N/A	d__Bacteria;p__Actinobacteriota;c__Actinomycetia;o__Streptomycetales;f__Streptomycetaceae;g__Streptomyces;s__Streptomyces griseoviridis
GCF_014649495.1	99.8569	1.64163	#N/A	#N/A	#N/A	#N/A	#N/A	d__Bacteria;p__Actinobacteriota;c__Actinomycetia;o__Streptomycetales;f__Streptomycetaceae;g__Streptomyces;s__Streptomyces filipinensis
GCF_020639365.1	99.4894	2.15459	#N/A	#N/A	#N/A	#N/A	#N/A	d__Bacteria;p__Actinobacteriota;c__Actinomycetia;o__Streptomycetales;f__Streptomycetaceae;g__Streptomyces;s__Streptomyces sp000720145
GCF_015710995.1	99.8415	0.625978	#N/A	#N/A	#N/A	#N/A	#N/A	d__Bacteria;p__Actinobacteriota;c__Actinomycetia;o__Streptomycetales;f__Streptomycetaceae;g__Streptomyces;s__Streptomyces gardneri
GCF_014649595.1	100	0.572246	#N/A	#N/A	Autoinducer 2-binding protein LsrB	#N/A	#N/A	d__Bacteria;p__Actinobacteriota;c__Actinomycetia;o__Streptomycetales;f__Streptomycetaceae;g__Streptomyces;s__Streptomyces griseostramineus
GCF_001418575.1	97.1053	1.31579	#N/A	#N/A	#N/A	#N/A	#N/A	d__Bacteria;p__Actinobacteriota;c__Actinomycetia;o__Streptomycetales;f__Streptomycetaceae;g__Streptomyces_D;s__Streptomyces_D griseoplanus
GCF_000709915.1	99.2132	0.143062	#N/A	#N/A	Autoinducer 2-binding protein LsrB	#N/A	#N/A	d__Bacteria;p__Actinobacteriota;c__Actinomycetia;o__Streptomycetales;f__Streptomycetaceae;g__Streptomyces;s__Streptomyces althioticus
GCF_014203535.1	100	0.572246	#N/A	#N/A	Autoinducer 2-binding protein LsrB	#N/A	#N/A	d__Bacteria;p__Actinobacteriota;c__Actinomycetia;o__Streptomycetales;f__Streptomycetaceae;g__Streptomyces;s__Streptomyces griseostramineus
GCF_014655715.1	100	0.572246	#N/A	#N/A	Autoinducer 2-binding protein LsrB	#N/A	#N/A	d__Bacteria;p__Actinobacteriota;c__Actinomycetia;o__Streptomycetales;f__Streptomycetaceae;g__Streptomyces;s__Streptomyces lanatus
GCF_014649335.1	99.4894	0.394031	#N/A	#N/A	#N/A	#N/A	#N/A	d__Bacteria;p__Actinobacteriota;c__Actinomycetia;o__Streptomycetales;f__Streptomycetaceae;g__Streptomyces;s__Streptomyces roseolilacinus
GCF_900187095.1	100	0.858779	#N/A	#N/A	#N/A	#N/A	#N/A	d__Bacteria;p__Proteobacteria;c__Gammaproteobacteria;o__Legionellales;f__Legionellaceae;g__Legionella;s__Legionella waltersii
GCF_010727325.1	99.9371	0.97035	#N/A	#N/A	#N/A	#N/A	#N/A	d__Bacteria;p__Actinobacteriota;c__Actinomycetia;o__Mycobacteriales;f__Mycobacteriaceae;g__Mycobacterium;s__Mycobacterium alvei
GCF_000720835.1	100	0.572246	#N/A	#N/A	#N/A	#N/A	#N/A	d__Bacteria;p__Actinobacteriota;c__Actinomycetia;o__Streptomycetales;f__Streptomycetaceae;g__Streptomyces;s__Streptomyces achromogenes
GCF_002804165.1	99.3721	0.980885	#N/A	#N/A	#N/A	#N/A	#N/A	d__Bacteria;p__Actinobacteriota;c__Actinomycetia;o__Streptomycetales;f__Streptomycetaceae;g__Streptomyces;s__Streptomyces bacillaris
GCF_009299385.1	99.9296	0.86072	#N/A	#N/A	#N/A	#N/A	#N/A	d__Bacteria;p__Actinobacteriota;c__Actinomycetia;o__Streptomycetales;f__Streptomycetaceae;g__Streptomyces;s__Streptomyces bikiniensis
GCF_003935055.1	90.0215	0.339771	#N/A	#N/A	#N/A	#N/A	#N/A	d__Bacteria;p__Actinobacteriota;c__Actinomycetia;o__Streptomycetales;f__Streptomycetaceae;g__Streptomyces;s__Streptomyces alboflavus
GCF_000725745.1	99.8927	0.786838	#N/A	#N/A	#N/A	#N/A	#N/A	d__Bacteria;p__Actinobacteriota;c__Actinomycetia;o__Streptomycetales;f__Streptomycetaceae;g__Streptomyces;s__Streptomyces aureocirculatus
GCF_002154575.1	97.7368	0.659673	#N/A	#N/A	Autoinducer 2-binding protein LsrB	#N/A	#N/A	d__Bacteria;p__Actinobacteriota;c__Actinomycetia;o__Streptomycetales;f__Streptomycetaceae;g__Streptomyces;s__Streptomyces bobili
GCF_006716135.1	100	0.643777	#N/A	#N/A	Autoinducer 2-binding protein LsrB	#N/A	#N/A	d__Bacteria;p__Actinobacteriota;c__Actinomycetia;o__Streptomycetales;f__Streptomycetaceae;g__Streptomyces;s__Streptomyces calvus
GCF_014655855.1	99.9296	1.34977	#N/A	#N/A	#N/A	#N/A	#N/A	d__Bacteria;p__Actinobacteriota;c__Actinomycetia;o__Streptomycetales;f__Streptomycetaceae;g__Streptomyces;s__Streptomyces candidus
GCF_001513965.1	99.8927	1.38463	#N/A	#N/A	Autoinducer 2-binding protein LsrB	#N/A	#N/A	d__Bacteria;p__Actinobacteriota;c__Actinomycetia;o__Streptomycetales;f__Streptomycetaceae;g__Streptomyces;s__Streptomyces cellostaticus
GCF_014203595.1	99.8927	1.4485	#N/A	#N/A	Autoinducer 2-binding protein LsrB	#N/A	#N/A	d__Bacteria;p__Actinobacteriota;c__Actinomycetia;o__Streptomycetales;f__Streptomycetaceae;g__Streptomyces;s__Streptomyces echinatus
GCF_008634015.1	99.8122	1.79969	#N/A	#N/A	#N/A	#N/A	#N/A	d__Bacteria;p__Actinobacteriota;c__Actinomycetia;o__Streptomycetales;f__Streptomycetaceae;g__Streptomyces;s__Streptomyces filamentosus
GCF_014650515.1	99.9296	1.76056	#N/A	#N/A	#N/A	#N/A	#N/A	d__Bacteria;p__Actinobacteriota;c__Actinomycetia;o__Streptomycetales;f__Streptomycetaceae;g__Streptomyces;s__Streptomyces spiroverticillatus
GCF_014648815.1	100	1.43062	#N/A	#N/A	Autoinducer 2-binding protein LsrB	#N/A	#N/A	d__Bacteria;p__Actinobacteriota;c__Actinomycetia;o__Streptomycetales;f__Streptomycetaceae;g__Streptomyces;s__Streptomyces flaveolus
GCF_003112515.1	99.5708	0.143062	#N/A	#N/A	#N/A	#N/A	#N/A	d__Bacteria;p__Actinobacteriota;c__Actinomycetia;o__Streptomycetales;f__Streptomycetaceae;g__Streptomyces;s__Streptomyces fragilis
GCF_014655295.1	100	0.143062	#N/A	#N/A	Autoinducer 2-binding protein LsrB	#N/A	#N/A	d__Bacteria;p__Actinobacteriota;c__Actinomycetia;o__Streptomycetales;f__Streptomycetaceae;g__Streptomyces;s__Streptomyces fumanus
GCF_003595235.1	100	0.429185	#N/A	#N/A	Autoinducer 2-binding protein LsrB	#N/A	#N/A	d__Bacteria;p__Actinobacteriota;c__Actinomycetia;o__Streptomycetales;f__Streptomycetaceae;g__Streptomyces;s__Streptomyces griseorubiginosus
GCF_004803895.1	99.6781	0.429185	#N/A	#N/A	Autoinducer 2-binding protein LsrB	#N/A	#N/A	d__Bacteria;p__Actinobacteriota;c__Actinomycetia;o__Streptomycetales;f__Streptomycetaceae;g__Streptomyces;s__Streptomyces hawaiiensis
GCF_014655955.1	99.4737	1.31579	#N/A	#N/A	#N/A	#N/A	#N/A	d__Bacteria;p__Actinobacteriota;c__Actinomycetia;o__Streptomycetales;f__Streptomycetaceae;g__Kitasatospora;s__Kitasatospora indigofera
GCF_014649675.1	99.5708	0.214592	#N/A	#N/A	Autoinducer 2-binding protein LsrB	#N/A	#N/A	d__Bacteria;p__Actinobacteriota;c__Actinomycetia;o__Streptomycetales;f__Streptomycetaceae;g__Streptomyces;s__Streptomyces violaceus
GCF_014649695.1	99.6362	0.176056	#N/A	#N/A	#N/A	#N/A	#N/A	d__Bacteria;p__Actinobacteriota;c__Actinomycetia;o__Streptomycetales;f__Streptomycetaceae;g__Streptomyces;s__Streptomyces kurssanovii
GCF_014649715.1	99.8415	0.616197	#N/A	#N/A	#N/A	#N/A	#N/A	d__Bacteria;p__Actinobacteriota;c__Actinomycetia;o__Streptomycetales;f__Streptomycetaceae;g__Streptomyces;s__Streptomyces lateritius
GCF_014649735.1	98.8732	0.410798	#N/A	#N/A	#N/A	#N/A	#N/A	d__Bacteria;p__Actinobacteriota;c__Actinomycetia;o__Streptomycetales;f__Streptomycetaceae;g__Streptomyces;s__Streptomyces lavendofoliae
GCF_000718625.1	100	1.01733	#N/A	#N/A	#N/A	#N/A	#N/A	d__Bacteria;p__Actinobacteriota;c__Actinomycetia;o__Streptomycetales;f__Streptomycetaceae;g__Streptomyces;s__Streptomyces eurythermus
GCF_014649755.1	99.4014	0.641628	#N/A	#N/A	#N/A	#N/A	#N/A	d__Bacteria;p__Actinobacteriota;c__Actinomycetia;o__Streptomycetales;f__Streptomycetaceae;g__Streptomyces;s__Streptomyces litmocidini
GCF_014650055.1	100	0	#N/A	#N/A	Autoinducer 2-binding protein LsrB	#N/A	#N/A	d__Bacteria;p__Actinobacteriota;c__Actinomycetia;o__Streptomycetales;f__Streptomycetaceae;g__Streptomyces;s__Streptomyces malachitofuscus
GCF_014648995.1	100	0.536481	#N/A	#N/A	Autoinducer 2-binding protein LsrB	#N/A	#N/A	d__Bacteria;p__Actinobacteriota;c__Actinomycetia;o__Streptomycetales;f__Streptomycetaceae;g__Streptomyces;s__Streptomyces massasporeus
GCF_014649795.1	99.7711	1.98692	#N/A	#N/A	#N/A	#N/A	#N/A	d__Bacteria;p__Actinobacteriota;c__Actinomycetia;o__Streptomycetales;f__Streptomycetaceae;g__Streptomyces;s__Streptomyces melanogenes
GCF_900105695.1	100	1.84211	#N/A	#N/A	Autoinducer 2-binding protein LsrB	#N/A	#N/A	d__Bacteria;p__Actinobacteriota;c__Actinomycetia;o__Streptomycetales;f__Streptomycetaceae;g__Streptomyces;s__Streptomyces antimycoticus
GCF_900104815.1	100	0.3832	#N/A	#N/A	#N/A	#N/A	#N/A	d__Bacteria;p__Actinobacteriota;c__Actinomycetia;o__Streptomycetales;f__Streptomycetaceae;g__Streptomyces;s__Streptomyces misionensis
GCF_000739045.1	100	1.24464	#N/A	#N/A	Autoinducer 2-binding protein LsrB	#N/A	#N/A	d__Bacteria;p__Actinobacteriota;c__Actinomycetia;o__Streptomycetales;f__Streptomycetaceae;g__Streptomyces;s__Streptomyces mutabilis
GCF_014649015.1	99.8415	1.91007	#N/A	#N/A	#N/A	#N/A	#N/A	d__Bacteria;p__Actinobacteriota;c__Actinomycetia;o__Streptomycetales;f__Streptomycetaceae;g__Streptomyces;s__Streptomyces narbonensis
GCF_014650095.1	99.8415	1.19718	#N/A	#N/A	#N/A	#N/A	#N/A	d__Bacteria;p__Actinobacteriota;c__Actinomycetia;o__Streptomycetales;f__Streptomycetaceae;g__Streptomyces;s__Streptomyces tanashiensis
GCF_003121295.1	98.8434	3.10936	#N/A	#N/A	#N/A	#N/A	#N/A	d__Bacteria;p__Actinobacteriota;c__Actinomycetia;o__Streptomycetales;f__Streptomycetaceae;g__Streptomyces;s__Streptomyces orinoci
GCF_900101585.1	99.8569	1.32332	#N/A	#N/A	Autoinducer 2-binding protein LsrB	#N/A	#N/A	d__Bacteria;p__Actinobacteriota;c__Actinomycetia;o__Streptomycetales;f__Streptomycetaceae;g__Streptomyces;s__Streptomyces prasinopilosus
GCF_008704445.1	99.7854	0.26824	#N/A	#N/A	Autoinducer 2-binding protein LsrB	#N/A	#N/A	d__Bacteria;p__Actinobacteriota;c__Actinomycetia;o__Streptomycetales;f__Streptomycetaceae;g__Streptomyces;s__Streptomyces prasinus
GCF_014649975.1	99.4737	1.66667	#N/A	#N/A	#N/A	#N/A	#N/A	d__Bacteria;p__Actinobacteriota;c__Actinomycetia;o__Streptomycetales;f__Streptomycetaceae;g__Kitasatospora;s__Kitasatospora aureofaciens
GCF_001513955.1	100	0.204374	#N/A	#N/A	Autoinducer 2-binding protein LsrB	#N/A	#N/A	d__Bacteria;p__Actinobacteriota;c__Actinomycetia;o__Streptomycetales;f__Streptomycetaceae;g__Streptomyces;s__Streptomyces pseudovenezuelae
GCF_016906185.1	99.8122	0.469484	#N/A	#N/A	#N/A	#N/A	#N/A	d__Bacteria;p__Actinobacteriota;c__Actinomycetia;o__Streptomycetales;f__Streptomycetaceae;g__Streptomyces;s__Streptomyces californicus
GCF_000718025.1	99.4737	2.01754	#N/A	#N/A	#N/A	#N/A	#N/A	d__Bacteria;p__Actinobacteriota;c__Actinomycetia;o__Streptomycetales;f__Streptomycetaceae;g__Kitasatospora;s__Kitasatospora purpeofusca
GCF_002154615.1	95.8155	2.14592	#N/A	#N/A	#N/A	#N/A	#N/A	d__Bacteria;p__Actinobacteriota;c__Actinomycetia;o__Streptomycetales;f__Streptomycetaceae;g__Streptomyces;s__Streptomyces griseoluteus
GCF_001514265.1	99.8569	1.1588	#N/A	#N/A	Autoinducer 2-binding protein LsrB	#N/A	#N/A	d__Bacteria;p__Actinobacteriota;c__Actinomycetia;o__Streptomycetales;f__Streptomycetaceae;g__Streptomyces;s__Streptomyces resistomycificus
GCF_014649855.1	99.8415	1.537	#N/A	#N/A	#N/A	#N/A	#N/A	d__Bacteria;p__Actinobacteriota;c__Actinomycetia;o__Streptomycetales;f__Streptomycetaceae;g__Streptomyces;s__Streptomyces roseolus
GCF_014649875.1	99.8415	0.352113	#N/A	#N/A	Autoinducer 2-binding protein LsrB	#N/A	#N/A	d__Bacteria;p__Actinobacteriota;c__Actinomycetia;o__Streptomycetales;f__Streptomycetaceae;g__Streptomyces;s__Streptomyces rubiginosohelvolus
GCF_014649035.1	99.8415	0.555255	#N/A	#N/A	#N/A	#N/A	#N/A	d__Bacteria;p__Actinobacteriota;c__Actinomycetia;o__Streptomycetales;f__Streptomycetaceae;g__Streptomyces;s__Streptomyces sindenensis
GCF_004122735.1	99.911	0.99051	#N/A	#N/A	#N/A	#N/A	#N/A	d__Bacteria;p__Actinobacteriota;c__Actinomycetia;o__Streptomycetales;f__Streptomycetaceae;g__Streptomyces;s__Streptomyces sioyaensis
GCF_001704635.1	100	2.01754	#N/A	#N/A	Autoinducer 2-binding protein LsrB	#N/A	#N/A	d__Bacteria;p__Actinobacteriota;c__Actinomycetia;o__Streptomycetales;f__Streptomycetaceae;g__Streptomyces;s__Streptomyces sparsogenes
GCF_014648895.1	99.8415	1.23631	#N/A	#N/A	#N/A	#N/A	#N/A	d__Bacteria;p__Actinobacteriota;c__Actinomycetia;o__Streptomycetales;f__Streptomycetaceae;g__Streptomyces;s__Streptomyces tanashiensis
GCF_014650175.1	99.8122	1.19607	#N/A	#N/A	#N/A	#N/A	#N/A	d__Bacteria;p__Actinobacteriota;c__Actinomycetia;o__Streptomycetales;f__Streptomycetaceae;g__Streptomyces;s__Streptomyces termitum
GCF_014649915.1	99.1373	0.120724	#N/A	#N/A	#N/A	#N/A	#N/A	d__Bacteria;p__Actinobacteriota;c__Actinomycetia;o__Streptomycetales;f__Streptomycetaceae;g__Streptomyces;s__Streptomyces toxytricini
GCF_014656275.1	99.8927	0.858369	#N/A	#N/A	Autoinducer 2-binding protein LsrB	#N/A	#N/A	d__Bacteria;p__Actinobacteriota;c__Actinomycetia;o__Streptomycetales;f__Streptomycetaceae;g__Streptomyces;s__Streptomyces phaeochromogenes
GCF_014649935.1	100	0	#N/A	#N/A	Autoinducer 2-binding protein LsrB	#N/A	#N/A	d__Bacteria;p__Actinobacteriota;c__Actinomycetia;o__Streptomycetales;f__Streptomycetaceae;g__Streptomyces;s__Streptomyces griseoincarnatus
GCF_000718635.1	99.3772	3.73807	#N/A	#N/A	#N/A	#N/A	#N/A	d__Bacteria;p__Actinobacteriota;c__Actinomycetia;o__Streptomycetales;f__Streptomycetaceae;g__Streptomyces;s__Streptomyces varsoviensis
GCF_014650215.1	100	0.0858369	#N/A	#N/A	Autoinducer 2-binding protein LsrB	#N/A	#N/A	d__Bacteria;p__Actinobacteriota;c__Actinomycetia;o__Streptomycetales;f__Streptomycetaceae;g__Streptomyces;s__Streptomyces rochei
GCF_014650235.1	100	0	#N/A	#N/A	Autoinducer 2-binding protein LsrB	#N/A	#N/A	d__Bacteria;p__Actinobacteriota;c__Actinomycetia;o__Streptomycetales;f__Streptomycetaceae;g__Streptomyces;s__Streptomyces collinus
GCF_014650255.1	99.5708	0.643777	#N/A	#N/A	Autoinducer 2-binding protein LsrB	#N/A	#N/A	d__Bacteria;p__Actinobacteriota;c__Actinomycetia;o__Streptomycetales;f__Streptomycetaceae;g__Streptomyces;s__Streptomyces violaceus
GCF_020521295.1	98.8732	6.39671	#N/A	#N/A	#N/A	#N/A	#N/A	d__Bacteria;p__Actinobacteriota;c__Actinomycetia;o__Streptomycetales;f__Streptomycetaceae;g__Streptomyces;s__Streptomyces violascens
GCF_014655475.1	100	0.429185	#N/A	#N/A	Autoinducer 2-binding protein LsrB	#N/A	#N/A	d__Bacteria;p__Actinobacteriota;c__Actinomycetia;o__Streptomycetales;f__Streptomycetaceae;g__Streptomyces;s__Streptomyces albogriseolus
GCF_014650355.1	99.9296	0.933937	#N/A	#N/A	#N/A	#N/A	#N/A	d__Bacteria;p__Actinobacteriota;c__Actinomycetia;o__Streptomycetales;f__Streptomycetaceae;g__Streptomyces;s__Streptomyces xanthochromogenes
GCF_016755895.1	99.5775	2.36838	#N/A	#N/A	#N/A	#N/A	#N/A	d__Bacteria;p__Actinobacteriota;c__Actinomycetia;o__Streptomycetales;f__Streptomycetaceae;g__Streptomyces;s__Streptomyces xanthophaeus
GCF_001514035.1	99.8927	0.411302	#N/A	#N/A	Autoinducer 2-binding protein LsrB	#N/A	#N/A	d__Bacteria;p__Actinobacteriota;c__Actinomycetia;o__Streptomycetales;f__Streptomycetaceae;g__Streptomyces;s__Streptomyces yokosukanensis
GCF_016907255.1	99.4949	0.3367	#N/A	#N/A	#N/A	#N/A	#N/A	d__Bacteria;p__Actinobacteriota;c__Actinomycetia;o__Actinomycetales;f__Microbacteriaceae;g__Microbacterium;s__Microbacterium keratanolyticum
GCF_002968575.1	98.7288	0.282486	#N/A	hypothetical protein	Autoinducer 2-binding protein LsrB	#N/A	#N/A	d__Bacteria;p__Proteobacteria;c__Alphaproteobacteria;o__Rhizobiales;f__Rhizobiaceae;g__Neorhizobium;s__Neorhizobium huautlense
GCF_003074995.2	99.1491	0.44697	S-ribosylhomocysteine lyase	hypothetical protein	#N/A	#N/A	#N/A	d__Bacteria;p__Proteobacteria;c__Gammaproteobacteria;o__Enterobacterales;f__Enterobacteriaceae;g__Edwardsiella;s__Edwardsiella ictaluri
GCF_003938205.1	99.7689	0.25333	S-ribosylhomocysteine lyase	#N/A	Autoinducer 2-binding protein LsrB|Autoinducer 2-binding protein LsrB|Autoinducer 2-binding protein LsrB|Autoinducer 2-binding protein LsrB	#N/A	putative diguanylate cyclase Dgc|putative diguanylate cyclase Dgc	d__Bacteria;p__Proteobacteria;c__Gammaproteobacteria;o__Enterobacterales;f__Enterobacteriaceae;g__Citrobacter_A;s__Citrobacter_A farmeri
GCF_018128425.1	99.5468	0.988601	S-ribosylhomocysteine lyase	#N/A	Autoinducer 2-binding protein LsrB	#N/A	putative diguanylate cyclase Dgc	d__Bacteria;p__Proteobacteria;c__Gammaproteobacteria;o__Enterobacterales;f__Enterobacteriaceae;g__Citrobacter_A;s__Citrobacter_A sedlakii
GCF_008693645.1	99.8677	0.136409	S-ribosylhomocysteine lyase	#N/A	Autoinducer 2-binding protein LsrB	#N/A	putative diguanylate cyclase Dgc	d__Bacteria;p__Proteobacteria;c__Gammaproteobacteria;o__Enterobacterales;f__Enterobacteriaceae;g__Citrobacter;s__Citrobacter werkmanii
GCF_003429605.1	99.8677	1.30952	S-ribosylhomocysteine lyase	#N/A	Autoinducer 2-binding protein LsrB	#N/A	putative diguanylate cyclase Dgc	d__Bacteria;p__Proteobacteria;c__Gammaproteobacteria;o__Enterobacterales;f__Enterobacteriaceae;g__Citrobacter;s__Citrobacter gillenii
GCF_004801125.1	99.9405	1.12251	S-ribosylhomocysteine lyase	#N/A	Autoinducer 2-binding protein LsrB|Autoinducer 2-binding protein LsrB	#N/A	putative diguanylate cyclase Dgc|putative diguanylate cyclase Dgc	d__Bacteria;p__Proteobacteria;c__Gammaproteobacteria;o__Enterobacterales;f__Enterobacteriaceae;g__Citrobacter;s__Citrobacter murliniae
GCF_002591855.1	100	0	S-ribosylhomocysteine lyase	#N/A	#N/A	#N/A	#N/A	d__Bacteria;p__Proteobacteria;c__Gammaproteobacteria;o__Enterobacterales;f__Pasteurellaceae;g__Basfia_A;s__Basfia_A succinogenes
GCF_004569585.1	99.1288	0.909091	S-ribosylhomocysteine lyase	#N/A	Autoinducer 2-binding protein LsrB	#N/A	#N/A	d__Bacteria;p__Proteobacteria;c__Gammaproteobacteria;o__Enterobacterales;f__Pasteurellaceae;g__Muribacter;s__Muribacter muris
GCF_014648935.1	99.8927	0.214592	#N/A	#N/A	#N/A	#N/A	#N/A	d__Bacteria;p__Actinobacteriota;c__Actinomycetia;o__Streptomycetales;f__Streptomycetaceae;g__Streptomyces;s__Streptomyces diastaticus
GCF_001705785.1	100	3.15789	#N/A	#N/A	#N/A	#N/A	#N/A	d__Bacteria;p__Actinobacteriota;c__Actinomycetia;o__Streptomycetales;f__Streptomycetaceae;g__Streptomyces;s__Streptomyces hygroscopicus
GCF_009811595.1	100	1.23708	#N/A	#N/A	#N/A	#N/A	#N/A	d__Bacteria;p__Actinobacteriota;c__Actinomycetia;o__Streptomycetales;f__Streptomycetaceae;g__Streptomyces;s__Streptomyces libani
GCF_000974445.1	99.5146	1.76838	#N/A	#N/A	Autoinducer 2-binding protein LsrB	#N/A	#N/A	d__Bacteria;p__Actinobacteriota;c__Actinomycetia;o__Mycobacteriales;f__Pseudonocardiaceae;g__Lentzea;s__Lentzea aerocolonigenes
GCF_014650595.1	100	1.55579	#N/A	#N/A	#N/A	#N/A	#N/A	d__Bacteria;p__Actinobacteriota;c__Actinomycetia;o__Streptomycetales;f__Streptomycetaceae;g__Streptomyces;s__Streptomyces alanosinicus
GCF_014203495.1	100	1.07296	#N/A	#N/A	Autoinducer 2-binding protein LsrB	#N/A	#N/A	d__Bacteria;p__Actinobacteriota;c__Actinomycetia;o__Streptomycetales;f__Streptomycetaceae;g__Streptomyces;s__Streptomyces griseoloalbus
GCF_002082585.1	99.9296	0.352113	#N/A	#N/A	#N/A	#N/A	#N/A	d__Bacteria;p__Actinobacteriota;c__Actinomycetia;o__Streptomycetales;f__Streptomycetaceae;g__Streptomyces;s__Streptomyces albolongus
GCF_014650795.1	100	0	#N/A	#N/A	Autoinducer 2-binding protein LsrB|Autoinducer 2-binding protein LsrB	#N/A	#N/A	d__Bacteria;p__Actinobacteriota;c__Actinomycetia;o__Streptomycetales;f__Streptomycetaceae;g__Streptomyces;s__Streptomyces anthocyanicus
GCF_005405925.1	98.1579	2.54386	#N/A	#N/A	Autoinducer 2-binding protein LsrB	#N/A	#N/A	d__Bacteria;p__Actinobacteriota;c__Actinomycetia;o__Streptomycetales;f__Streptomycetaceae;g__Streptomyces;s__Streptomyces antimycoticus
GCF_007829875.1	100	0.0613121	#N/A	#N/A	Autoinducer 2-binding protein LsrB	#N/A	#N/A	d__Bacteria;p__Actinobacteriota;c__Actinomycetia;o__Streptomycetales;f__Streptomycetaceae;g__Streptomyces;s__Streptomyces capillispiralis
GCF_014654935.1	99.3205	1.97902	#N/A	#N/A	#N/A	#N/A	#N/A	d__Bacteria;p__Actinobacteriota;c__Actinomycetia;o__Streptomycetales;f__Streptomycetaceae;g__Streptomyces;s__Streptomyces libani_A
GCF_014650755.1	99.8415	0.997653	#N/A	#N/A	#N/A	#N/A	#N/A	d__Bacteria;p__Actinobacteriota;c__Actinomycetia;o__Streptomycetales;f__Streptomycetaceae;g__Streptomyces;s__Streptomyces chryseus
GCF_014650775.1	99.5775	1.64655	#N/A	#N/A	#N/A	#N/A	#N/A	d__Bacteria;p__Actinobacteriota;c__Actinomycetia;o__Streptomycetales;f__Streptomycetaceae;g__Streptomyces;s__Streptomyces cirratus
GCF_017876255.1	99.6655	1.23239	#N/A	#N/A	Autoinducer 2-binding protein LsrB	#N/A	#N/A	d__Bacteria;p__Actinobacteriota;c__Actinomycetia;o__Streptomycetales;f__Streptomycetaceae;g__Streptomyces;s__Streptomyces clavifer
GCF_014651075.1	100	0.983548	#N/A	#N/A	Autoinducer 2-binding protein LsrB	#N/A	#N/A	d__Bacteria;p__Actinobacteriota;c__Actinomycetia;o__Streptomycetales;f__Streptomycetaceae;g__Streptomyces;s__Streptomyces djakartensis
GCF_000725475.1	99.7496	1.95637	#N/A	#N/A	#N/A	#N/A	#N/A	d__Bacteria;p__Actinobacteriota;c__Actinomycetia;o__Streptomycetales;f__Streptomycetaceae;g__Streptomyces;s__Streptomyces filipinensis
GCF_000717595.1	99.9296	1.58842	#N/A	#N/A	#N/A	#N/A	#N/A	d__Bacteria;p__Actinobacteriota;c__Actinomycetia;o__Streptomycetales;f__Streptomycetaceae;g__Streptomyces;s__Streptomyces flavochromogenes
GCF_014650815.1	99.0343	0.143062	#N/A	#N/A	#N/A	#N/A	#N/A	d__Bacteria;p__Actinobacteriota;c__Actinomycetia;o__Streptomycetales;f__Streptomycetaceae;g__Streptomyces;s__Streptomyces flavofungini
GCF_003665435.1	99.8569	0.643777	#N/A	#N/A	Autoinducer 2-binding protein LsrB	#N/A	#N/A	d__Bacteria;p__Actinobacteriota;c__Actinomycetia;o__Streptomycetales;f__Streptomycetaceae;g__Streptomyces;s__Streptomyces fungicidicus_A
GCF_014649055.1	100	0.912017	#N/A	#N/A	Autoinducer 2-binding protein LsrB	#N/A	#N/A	d__Bacteria;p__Actinobacteriota;c__Actinomycetia;o__Streptomycetales;f__Streptomycetaceae;g__Streptomyces;s__Streptomyces pseudogriseolus
GCF_014651095.1	100	0	#N/A	#N/A	Autoinducer 2-binding protein LsrB	#N/A	#N/A	d__Bacteria;p__Actinobacteriota;c__Actinomycetia;o__Streptomycetales;f__Streptomycetaceae;g__Streptomyces;s__Streptomyces rochei
GCF_003325375.1	99.4894	0.754527	#N/A	#N/A	#N/A	#N/A	#N/A	d__Bacteria;p__Actinobacteriota;c__Actinomycetia;o__Streptomycetales;f__Streptomycetaceae;g__Streptomyces;s__Streptomyces globosus
GCF_014701115.1	99.8927	0.429185	#N/A	#N/A	Autoinducer 2-binding protein LsrB	#N/A	#N/A	d__Bacteria;p__Actinobacteriota;c__Actinomycetia;o__Streptomycetales;f__Streptomycetaceae;g__Streptomyces;s__Streptomyces aurantiacus
GCF_001542625.1	99.8927	1.28755	#N/A	#N/A	#N/A	#N/A	#N/A	d__Bacteria;p__Actinobacteriota;c__Actinomycetia;o__Streptomycetales;f__Streptomycetaceae;g__Streptomyces;s__Streptomyces griseochromogenes
GCF_014648975.1	99.4737	1.22807	#N/A	#N/A	#N/A	#N/A	#N/A	d__Bacteria;p__Actinobacteriota;c__Actinomycetia;o__Streptomycetales;f__Streptomycetaceae;g__Kitasatospora;s__Kitasatospora herbaricolor
GCF_000717055.1	99.8927	2.50358	#N/A	#N/A	Autoinducer 2-binding protein LsrB	#N/A	#N/A	d__Bacteria;p__Actinobacteriota;c__Actinomycetia;o__Streptomycetales;f__Streptomycetaceae;g__Streptomyces;s__Streptomyces iakyrus
GCF_014651115.1	99.5775	0.924296	#N/A	#N/A	#N/A	#N/A	#N/A	d__Bacteria;p__Actinobacteriota;c__Actinomycetia;o__Streptomycetales;f__Streptomycetaceae;g__Streptomyces;s__Streptomyces inusitatus
GCF_000966975.1	98.3333	2.64085	#N/A	#N/A	#N/A	#N/A	#N/A	d__Bacteria;p__Actinobacteriota;c__Actinomycetia;o__Streptomycetales;f__Streptomycetaceae;g__Streptomyces;s__
GCF_014651035.1	100	0	#N/A	#N/A	Autoinducer 2-binding protein LsrB	#N/A	#N/A	d__Bacteria;p__Actinobacteriota;c__Actinomycetia;o__Streptomycetales;f__Streptomycetaceae;g__Streptomyces;s__Streptomyces lomondensis
GCF_014656095.1	99.8927	0.572246	#N/A	#N/A	#N/A	#N/A	#N/A	d__Bacteria;p__Actinobacteriota;c__Actinomycetia;o__Streptomycetales;f__Streptomycetaceae;g__Streptomyces;s__Streptomyces longispororuber
GCF_001514125.1	100	0.965665	#N/A	#N/A	#N/A	#N/A	#N/A	d__Bacteria;p__Actinobacteriota;c__Actinomycetia;o__Streptomycetales;f__Streptomycetaceae;g__Streptomyces;s__Streptomyces longwoodensis
GCF_014205055.1	100	0	#N/A	#N/A	Autoinducer 2-binding protein LsrB	#N/A	#N/A	d__Bacteria;p__Actinobacteriota;c__Actinomycetia;o__Streptomycetales;f__Streptomycetaceae;g__Streptomyces;s__Streptomyces luteogriseus
GCF_014650875.1	100	0.429185	#N/A	#N/A	Autoinducer 2-binding protein LsrB	#N/A	#N/A	d__Bacteria;p__Actinobacteriota;c__Actinomycetia;o__Streptomycetales;f__Streptomycetaceae;g__Streptomyces;s__Streptomyces minutiscleroticus
GCF_014650275.1	100	1.0372	#N/A	#N/A	Autoinducer 2-binding protein LsrB	#N/A	#N/A	d__Bacteria;p__Actinobacteriota;c__Actinomycetia;o__Streptomycetales;f__Streptomycetaceae;g__Streptomyces;s__Streptomyces mirabilis
GCF_014649135.1	100	0.429185	#N/A	#N/A	Autoinducer 2-binding protein LsrB	#N/A	#N/A	d__Bacteria;p__Actinobacteriota;c__Actinomycetia;o__Streptomycetales;f__Streptomycetaceae;g__Streptomyces;s__Streptomyces griseoviridis
GCF_000716875.1	99.4737	0.789474	#N/A	#N/A	#N/A	#N/A	#N/A	d__Bacteria;p__Actinobacteriota;c__Actinomycetia;o__Streptomycetales;f__Streptomycetaceae;g__Kitasatospora;s__Kitasatospora novaecaesareae
GCF_014650895.1	99.8415	1.83881	#N/A	#N/A	#N/A	#N/A	#N/A	d__Bacteria;p__Actinobacteriota;c__Actinomycetia;o__Streptomycetales;f__Streptomycetaceae;g__Streptomyces;s__Streptomyces omiyaensis
GCF_016031615.1	100	4.38596	#N/A	#N/A	#N/A	#N/A	#N/A	d__Bacteria;p__Actinobacteriota;c__Actinomycetia;o__Streptomycetales;f__Streptomycetaceae;g__Streptomyces;s__Streptomyces pactum
GCF_014648915.1	99.8569	0.894134	#N/A	#N/A	Autoinducer 2-binding protein LsrB	#N/A	#N/A	d__Bacteria;p__Actinobacteriota;c__Actinomycetia;o__Streptomycetales;f__Streptomycetaceae;g__Streptomyces;s__Streptomyces phaeofaciens
GCF_014650915.1	99.8927	1.71674	#N/A	#N/A	#N/A	#N/A	#N/A	d__Bacteria;p__Actinobacteriota;c__Actinomycetia;o__Streptomycetales;f__Streptomycetaceae;g__Streptomyces;s__Streptomyces poonensis
GCF_020024005.1	98.5765	3.48458	#N/A	#N/A	#N/A	#N/A	#N/A	d__Bacteria;p__Actinobacteriota;c__Actinomycetia;o__Streptomycetales;f__Streptomycetaceae;g__Streptomyces;s__Streptomyces violens
GCF_001509475.1	100	0.715308	#N/A	#N/A	Autoinducer 2-binding protein LsrB	#N/A	#N/A	d__Bacteria;p__Actinobacteriota;c__Actinomycetia;o__Streptomycetales;f__Streptomycetaceae;g__Streptomyces;s__Streptomyces regalis
GCF_003112535.1	99.8569	0.786838	#N/A	#N/A	Autoinducer 2-binding protein LsrB	#N/A	#N/A	d__Bacteria;p__Actinobacteriota;c__Actinomycetia;o__Streptomycetales;f__Streptomycetaceae;g__Streptomyces;s__Streptomyces rishiriensis
GCF_001008345.1	97.3181	2.46479	#N/A	#N/A	#N/A	#N/A	#N/A	d__Bacteria;p__Actinobacteriota;c__Actinomycetia;o__Streptomycetales;f__Streptomycetaceae;g__Streptomyces;s__Streptomyces showdoensis
GCF_008704795.1	99.6781	1.00143	#N/A	#N/A	#N/A	#N/A	#N/A	d__Bacteria;p__Actinobacteriota;c__Actinomycetia;o__Streptomycetales;f__Streptomycetaceae;g__Streptomyces;s__Streptomyces spectabilis
GCF_014656295.1	99.3205	1.00143	#N/A	#N/A	Autoinducer 2-binding protein LsrB	#N/A	#N/A	d__Bacteria;p__Actinobacteriota;c__Actinomycetia;o__Streptomycetales;f__Streptomycetaceae;g__Streptomyces;s__Streptomyces sulfonofaciens
GCF_014650955.1	99.8927	1.00143	#N/A	#N/A	Autoinducer 2-binding protein LsrB	#N/A	#N/A	d__Bacteria;p__Actinobacteriota;c__Actinomycetia;o__Streptomycetales;f__Streptomycetaceae;g__Streptomyces;s__Streptomyces tauricus
GCF_001419765.1	95.4578	0.572246	#N/A	#N/A	Autoinducer 2-binding protein LsrB	#N/A	#N/A	d__Bacteria;p__Actinobacteriota;c__Actinomycetia;o__Streptomycetales;f__Streptomycetaceae;g__Streptomyces;s__Streptomyces torulosus
GCF_002155905.1	96.7658	1.12661	#N/A	#N/A	Autoinducer 2-binding protein LsrB	#N/A	#N/A	d__Bacteria;p__Actinobacteriota;c__Actinomycetia;o__Streptomycetales;f__Streptomycetaceae;g__Streptomyces;s__Streptomyces tricolor
GCF_014701095.1	99.4635	0	#N/A	#N/A	Autoinducer 2-binding protein LsrB	#N/A	#N/A	d__Bacteria;p__Actinobacteriota;c__Actinomycetia;o__Streptomycetales;f__Streptomycetaceae;g__Streptomyces;s__Streptomyces massasporeus
GCF_014650995.1	99.8927	1.43062	#N/A	#N/A	#N/A	#N/A	#N/A	d__Bacteria;p__Actinobacteriota;c__Actinomycetia;o__Streptomycetales;f__Streptomycetaceae;g__Streptomyces;s__Streptomyces viridiviolaceus
GCF_020312145.1	99.5708	0.858369	#N/A	#N/A	Autoinducer 2-binding protein LsrB	#N/A	#N/A	d__Bacteria;p__Actinobacteriota;c__Actinomycetia;o__Streptomycetales;f__Streptomycetaceae;g__Streptomyces;s__Streptomyces werraensis
GCF_014651015.1	99.9296	0.637715	#N/A	#N/A	#N/A	#N/A	#N/A	d__Bacteria;p__Actinobacteriota;c__Actinomycetia;o__Streptomycetales;f__Streptomycetaceae;g__Streptomyces;s__Streptomyces xantholiticus
GCF_014656215.1	99.4894	1.06025	#N/A	#N/A	#N/A	#N/A	#N/A	d__Bacteria;p__Actinobacteriota;c__Actinomycetia;o__Streptomycetales;f__Streptomycetaceae;g__Streptomyces;s__Streptomyces zaomyceticus
GCF_003944755.1	98.8131	0.454545	#N/A	#N/A	#N/A	#N/A	#N/A	d__Bacteria;p__Proteobacteria;c__Alphaproteobacteria;o__Rhodobacterales;f__Rhodobacteraceae;g__Rhodovulum;s__Rhodovulum robiginosum
GCF_014773485.1	99.602	4.74954	S-ribosylhomocysteine lyase	#N/A	Autoinducer 2-binding protein LsrB	#N/A	#N/A	d__Bacteria;p__Proteobacteria;c__Gammaproteobacteria;o__Enterobacterales;f__Enterobacteriaceae;g__Erwinia;s__Erwinia aphidicola
GCF_011761945.1	99.7156	1.79181	#N/A	#N/A	#N/A	#N/A	#N/A	d__Bacteria;p__Proteobacteria;c__Alphaproteobacteria;o__Sphingomonadales;f__Sphingomonadaceae;g__Sphingomonas;s__Sphingomonas leidyi
GCF_014650635.1	99.7924	1.62684	#N/A	#N/A	#N/A	#N/A	#N/A	d__Bacteria;p__Actinobacteriota;c__Actinomycetia;o__Streptomycetales;f__Streptomycetaceae;g__Streptomyces;s__Streptomyces noursei
GCF_019929665.1	100	0.112994	S-ribosylhomocysteine lyase	#N/A	#N/A	#N/A	#N/A	d__Bacteria;p__Firmicutes;c__Bacilli;o__Lactobacillales;f__Streptococcaceae;g__Streptococcus;s__Streptococcus infantis_H
GCF_008801925.2	99.9427	1.6055	#N/A	Methyl-accepting chemotaxis protein McpC	#N/A	#N/A	#N/A	d__Bacteria;p__Proteobacteria;c__Gammaproteobacteria;o__Burkholderiales;f__Burkholderiaceae;g__Cupriavidus;s__Cupriavidus basilensis
GCF_014651135.1	99.4635	0.536481	#N/A	#N/A	#N/A	#N/A	#N/A	d__Bacteria;p__Actinobacteriota;c__Actinomycetia;o__Streptomycetales;f__Streptomycetaceae;g__Streptomyces;s__Streptomyces echinoruber
GCF_018332455.1	100	1.37097	S-ribosylhomocysteine lyase|S-ribosylhomocysteine lyase	#N/A	#N/A	#N/A	#N/A	d__Bacteria;p__Firmicutes_A;c__Clostridia;o__Clostridiales;f__Clostridiaceae;g__Clostridium_AR;s__Clostridium_AR polyendosporum
GCF_019665745.1	99.2642	0.186012	S-ribosylhomocysteine lyase	Adaptive-response sensory-kinase SasA|Adaptive-response sensory-kinase SasA	Autoinducer 2-binding protein LsrB|Autoinducer 2-binding protein LsrB	#N/A	#N/A	d__Bacteria;p__Proteobacteria;c__Gammaproteobacteria;o__Enterobacterales;f__Enterobacteriaceae;g__Enterobacter;s__Enterobacter cancerogenus
GCF_021083665.1	98.6913	0.513393	S-ribosylhomocysteine lyase	Adaptive-response sensory-kinase SasA	Autoinducer 2-binding protein LsrB|Autoinducer 2-binding protein LsrB	#N/A	putative diguanylate cyclase Dgc	d__Bacteria;p__Proteobacteria;c__Gammaproteobacteria;o__Enterobacterales;f__Enterobacteriaceae;g__Lelliottia;s__Lelliottia nimipressuralis
GCF_000590885.1	97.3224	0.601093	S-ribosylhomocysteine lyase	#N/A	#N/A	#N/A	#N/A	d__Bacteria;p__Proteobacteria;c__Gammaproteobacteria;o__Enterobacterales;f__Enterobacteriaceae;g__Erwinia;s__Erwinia mallotivora
GCF_003846135.1	99.7705	0.327869	S-ribosylhomocysteine lyase	#N/A	#N/A	#N/A	#N/A	d__Bacteria;p__Proteobacteria;c__Gammaproteobacteria;o__Enterobacterales;f__Enterobacteriaceae;g__Erwinia;s__Erwinia psidii
GCF_004363725.1	99.0984	1.1612	#N/A	#N/A	Autoinducer 2-binding protein LsrB	#N/A	#N/A	d__Bacteria;p__Proteobacteria;c__Alphaproteobacteria;o__Rhizobiales;f__Rhizobiaceae;g__Mesorhizobium;s__Mesorhizobium defluvii
GCF_014635845.1	99.9203	0.199203	#N/A	#N/A	#N/A	#N/A	#N/A	d__Bacteria;p__Proteobacteria;c__Gammaproteobacteria;o__Burkholderiales;f__Burkholderiaceae;g__Oxalicibacterium;s__Oxalicibacterium solurbis
GCF_010093445.1	99.9507	0.344828	#N/A	#N/A	#N/A	#N/A	#N/A	d__Bacteria;p__Proteobacteria;c__Gammaproteobacteria;o__Xanthomonadales;f__Xanthomonadaceae;g__Pseudoxanthomonas_A;s__Pseudoxanthomonas_A japonensis
GCF_900142695.1	98.9399	1.76678	#N/A	#N/A	#N/A	#N/A	#N/A	d__Bacteria;p__Bacteroidota;c__Bacteroidia;o__Flavobacteriales;f__Flavobacteriaceae;g__Flavobacterium;s__Flavobacterium xanthum
GCF_016583825.1	99.0499	1.06341	#N/A	#N/A	#N/A	#N/A	#N/A	d__Bacteria;p__Proteobacteria;c__Gammaproteobacteria;o__Chromatiales;f__Chromatiaceae;g__Thiohalocapsa;s__Thiohalocapsa halophila
GCF_003634315.1	99.9244	1.04526	#N/A	#N/A	#N/A	#N/A	#N/A	d__Bacteria;p__Proteobacteria;c__Gammaproteobacteria;o__Chromatiales;f__Chromatiaceae;g__Thiocapsa;s__Thiocapsa rosea
GCF_020781975.1	99.3266	0.505051	#N/A	#N/A	#N/A	#N/A	#N/A	d__Bacteria;p__Actinobacteriota;c__Actinomycetia;o__Actinomycetales;f__Microbacteriaceae;g__Microbacterium;s__Microbacterium sp002313585
GCF_018588945.1	99.4949	0.505051	#N/A	#N/A	Autoinducer 2-binding protein LsrB	#N/A	#N/A	d__Bacteria;p__Actinobacteriota;c__Actinomycetia;o__Actinomycetales;f__Microbacteriaceae;g__Microbacterium;s__Microbacterium flavescens
GCF_006716345.1	99.4949	1.0101	S-ribosylhomocysteine lyase	#N/A	Autoinducer 2-binding protein LsrB	#N/A	#N/A	d__Bacteria;p__Actinobacteriota;c__Actinomycetia;o__Actinomycetales;f__Microbacteriaceae;g__Microbacterium;s__Microbacterium saperdae
GCF_017831975.1	98.9899	0	#N/A	#N/A	Autoinducer 2-binding protein LsrB	#N/A	#N/A	d__Bacteria;p__Actinobacteriota;c__Actinomycetia;o__Actinomycetales;f__Microbacteriaceae;g__Microbacterium;s__Microbacterium terrae
GCF_000956465.1	99.4949	0	#N/A	#N/A	#N/A	#N/A	#N/A	d__Bacteria;p__Actinobacteriota;c__Actinomycetia;o__Actinomycetales;f__Microbacteriaceae;g__Microbacterium;s__Microbacterium trichothecenolyticum
GCF_014138325.1	99.4949	2.39899	#N/A	#N/A	#N/A	#N/A	#N/A	d__Bacteria;p__Actinobacteriota;c__Actinomycetia;o__Actinomycetales;f__Microbacteriaceae;g__Curtobacterium;s__Curtobacterium pusillum
GCF_001414055.1	100	0.649351	#N/A	#N/A	#N/A	#N/A	#N/A	d__Bacteria;p__Proteobacteria;c__Alphaproteobacteria;o__Caulobacterales;f__Caulobacteraceae;g__Caulobacter;s__Caulobacter henricii
GCF_900465055.1	100	0.810811	S-ribosylhomocysteine lyase	hypothetical protein|hypothetical protein|hypothetical protein|hypothetical protein	#N/A	#N/A	#N/A	d__Bacteria;p__Proteobacteria;c__Gammaproteobacteria;o__Enterobacterales;f__Moritellaceae;g__Moritella;s__Moritella yayanosii
GCF_002749615.1	100	0.4329	#N/A	#N/A	#N/A	#N/A	#N/A	d__Bacteria;p__Proteobacteria;c__Alphaproteobacteria;o__Caulobacterales;f__Caulobacteraceae;g__Caulobacter;s__Caulobacter mirabilis
GCF_003730275.1	99.6753	0	#N/A	#N/A	#N/A	#N/A	#N/A	d__Bacteria;p__Proteobacteria;c__Alphaproteobacteria;o__Caulobacterales;f__Caulobacteraceae;g__Brevundimonas;s__Brevundimonas halotolerans
GCF_900102365.1	100	0.943396	S-ribosylhomocysteine lyase	#N/A	#N/A	#N/A	#N/A	d__Bacteria;p__Firmicutes;c__Bacilli;o__Erysipelotrichales;f__Coprobacillaceae;g__Erysipelatoclostridium;s__Erysipelatoclostridium cocleatum
GCF_900113635.1	98.6014	0.2331	#N/A	hypothetical protein|hypothetical protein|hypothetical protein	#N/A	#N/A	#N/A	d__Bacteria;p__Firmicutes_A;c__Clostridia;o__Peptostreptococcales;f__Tindalliaceae;g__Tindallia;s__Tindallia magadiensis
GCF_003698095.1	97.8261	5.7971	#N/A	#N/A	#N/A	#N/A	#N/A	d__Bacteria;p__Firmicutes;c__Bacilli;o__Acholeplasmatales;f__Acholeplasmataceae;g__Phytoplasma;s__Phytoplasma solani
GCF_900101965.1	100	0.248756	#N/A	#N/A	#N/A	#N/A	#N/A	d__Bacteria;p__Proteobacteria;c__Alphaproteobacteria;o__Rhodospirillales;f__Rhodospirillaceae;g__Rhodospira;s__Rhodospira trueperi
GCF_014191985.1	97.9579	0.136612	#N/A	#N/A	#N/A	#N/A	#N/A	d__Bacteria;p__Proteobacteria;c__Gammaproteobacteria;o__Pseudomonadales;f__Pseudomonadaceae;g__Azomonas;s__Azomonas macrocytogenes
GCF_009363155.1	99.5902	0.591985	#N/A	#N/A	#N/A	#N/A	#N/A	d__Bacteria;p__Proteobacteria;c__Gammaproteobacteria;o__Pseudomonadales;f__Pseudomonadaceae;g__Azotobacter;s__Azotobacter salinestris
GCF_016028795.1	96.6851	0.552486	S-ribosylhomocysteine lyase	#N/A	#N/A	#N/A	#N/A	d__Bacteria;p__Firmicutes;c__Bacilli;o__Staphylococcales;f__Staphylococcaceae;g__Macrococcus_B;s__Macrococcus_B caseolyticus
GCF_004359525.2	96.1326	1.10497	S-ribosylhomocysteine lyase	#N/A	#N/A	#N/A	#N/A	d__Bacteria;p__Firmicutes;c__Bacilli;o__Staphylococcales;f__Staphylococcaceae;g__Macrococcus;s__Macrococcus equipercicus
GCF_004359575.1	96.1326	1.65746	S-ribosylhomocysteine lyase	#N/A	#N/A	#N/A	#N/A	d__Bacteria;p__Firmicutes;c__Bacilli;o__Staphylococcales;f__Staphylococcaceae;g__Macrococcus;s__Macrococcus bovicus
GCF_004359515.1	96.1326	1.10497	S-ribosylhomocysteine lyase	#N/A	#N/A	#N/A	#N/A	d__Bacteria;p__Firmicutes;c__Bacilli;o__Staphylococcales;f__Staphylococcaceae;g__Macrococcus;s__Macrococcus carouselicus
GCF_001922405.1	98.895	1.79558	S-ribosylhomocysteine lyase	#N/A	#N/A	#N/A	#N/A	d__Bacteria;p__Firmicutes;c__Bacilli;o__Staphylococcales;f__Staphylococcaceae;g__Staphylococcus;s__Staphylococcus condimenti
GCF_900186985.1	99.4475	1.24309	S-ribosylhomocysteine lyase	#N/A	#N/A	#N/A	#N/A	d__Bacteria;p__Firmicutes;c__Bacilli;o__Staphylococcales;f__Staphylococcaceae;g__Staphylococcus;s__Staphylococcus piscifermentans
GCF_018409485.1	99.726	0.0684932	#N/A	#N/A	#N/A	#N/A	#N/A	d__Bacteria;p__Proteobacteria;c__Gammaproteobacteria;o__Pseudomonadales;f__Moraxellaceae;g__Acinetobacter;s__Acinetobacter variabilis
GCF_009884975.1	99.9914	0.276582	#N/A	#N/A	#N/A	#N/A	#N/A	d__Bacteria;p__Proteobacteria;c__Gammaproteobacteria;o__Pseudomonadales;f__Moraxellaceae;g__Acinetobacter;s__Acinetobacter dispersus
GCF_001447195.1	99.2601	0	#N/A	#N/A	#N/A	#N/A	#N/A	d__Bacteria;p__Proteobacteria;c__Gammaproteobacteria;o__Burkholderiales;f__Burkholderiaceae;g__Aquabacterium;s__Aquabacterium parvum
GCF_004362855.1	99.7858	0	#N/A	Methyl-accepting chemotaxis protein McpC	#N/A	#N/A	#N/A	d__Bacteria;p__Proteobacteria;c__Gammaproteobacteria;o__Burkholderiales;f__Burkholderiaceae;g__Aquabacterium;s__Aquabacterium commune
GCF_003070665.1	99.9513	0.779727	#N/A	#N/A	#N/A	#N/A	#N/A	d__Bacteria;p__Proteobacteria;c__Gammaproteobacteria;o__Legionellales;f__Legionellaceae;g__Legionella_C;s__Legionella_C taurinensis
GCF_003391255.1	99.662	0.132163	#N/A	hypothetical protein	#N/A	#N/A	#N/A	d__Bacteria;p__Proteobacteria;c__Gammaproteobacteria;o__Pseudomonadales;f__Pseudomonadaceae;g__Pseudomonas_E;s__Pseudomonas_E plecoglossicida
GCF_000820025.1	98.7428	0.584795	S-ribosylhomocysteine lyase	Methyl-accepting chemotaxis protein PctA|Methyl-accepting chemotaxis protein PctA	#N/A	#N/A	#N/A	d__Bacteria;p__Proteobacteria;c__Gammaproteobacteria;o__Enterobacterales;f__Aeromonadaceae;g__Aeromonas;s__Aeromonas popoffii
GCF_001306135.1	99.0909	0.909091	#N/A	Methyl-accepting chemotaxis protein McpC	#N/A	#N/A	#N/A	d__Bacteria;p__Chloroflexota;c__Chloroflexia;o__Chloroflexales;f__Herpetosiphonaceae;g__Herpetosiphon;s__Herpetosiphon geysericola
GCF_016725245.1	99.4475	1.65746	S-ribosylhomocysteine lyase	#N/A	#N/A	#N/A	#N/A	d__Bacteria;p__Firmicutes;c__Bacilli;o__Staphylococcales;f__Staphylococcaceae;g__Mammaliicoccus;s__Mammaliicoccus vitulinus
GCF_900163545.1	99.656	0.611621	#N/A	#N/A	#N/A	#N/A	#N/A	d__Bacteria;p__Actinobacteriota;c__Actinomycetia;o__Actinomycetales;f__Micrococcaceae;g__Arthrobacter_H;s__Arthrobacter_H rhombi
GCF_003568965.1	95.2892	0.676658	S-ribosylhomocysteine lyase	#N/A	#N/A	Autoinducer 2-binding periplasmic protein LuxP	#N/A	d__Bacteria;p__Proteobacteria;c__Gammaproteobacteria;o__Enterobacterales;f__Vibrionaceae;g__Vibrio;s__Vibrio halioticoli
GCF_900447955.1	98.9388	4.71286	#N/A	#N/A	#N/A	#N/A	#N/A	d__Bacteria;p__Firmicutes;c__Bacilli;o__Lactobacillales;f__Enterococcaceae;g__Enterococcus_A;s__Enterococcus_A malodoratus
GCF_019175485.1	99.3134	3.58926	S-ribosylhomocysteine lyase	#N/A	#N/A	#N/A	#N/A	d__Bacteria;p__Firmicutes;c__Bacilli;o__Lactobacillales;f__Enterococcaceae;g__Enterococcus_A;s__Enterococcus_A raffinosus
GCF_003666245.1	98.98	1.45902	S-ribosylhomocysteine lyase	Methyl-accepting chemotaxis protein PctB	#N/A	#N/A	#N/A	d__Bacteria;p__Proteobacteria;c__Gammaproteobacteria;o__Enterobacterales;f__Enterobacteriaceae;g__Brenneria;s__Brenneria alni
GCF_900107885.1	97.6281	0.327869	S-ribosylhomocysteine lyase	Adaptive-response sensory-kinase SasA	#N/A	#N/A	#N/A	d__Bacteria;p__Proteobacteria;c__Gammaproteobacteria;o__Enterobacterales;f__Enterobacteriaceae;g__Lonsdalea;s__Lonsdalea quercina
GCF_001275345.1	99.3421	0	#N/A	#N/A	#N/A	#N/A	#N/A	d__Bacteria;p__Actinobacteriota;c__Actinomycetia;o__Actinomycetales;f__Micrococcaceae;g__Kocuria;s__Kocuria palustris
GCF_004563945.1	98.6842	0.657895	#N/A	#N/A	#N/A	#N/A	#N/A	d__Bacteria;p__Actinobacteriota;c__Actinomycetia;o__Actinomycetales;f__Micrococcaceae;g__Kocuria;s__Kocuria rhizophila
GCF_003007735.2	98.6111	0.30303	#N/A	#N/A	Autoinducer 2-binding protein LsrB	#N/A	#N/A	d__Bacteria;p__Proteobacteria;c__Alphaproteobacteria;o__Rhodobacterales;f__Rhodobacteraceae;g__Paracoccus;s__Paracoccus marinus_A
GCF_004524775.1	93.2927	1.52439	#N/A	#N/A	#N/A	#N/A	#N/A	d__Bacteria;p__Firmicutes_A;c__Clostridia;o__Tissierellales;f__Peptoniphilaceae;g__Helcococcus;s__Helcococcus ovis
GCF_021021475.1	99.9317	0	#N/A	#N/A	#N/A	#N/A	#N/A	d__Bacteria;p__Proteobacteria;c__Alphaproteobacteria;o__Sphingomonadales;f__Sphingomonadaceae;g__Alteriqipengyuania;s__Alteriqipengyuania bathyomarina
GCF_012648005.1	99.3452	1.30112	S-ribosylhomocysteine lyase	Methyl-accepting chemotaxis protein McpC|Methyl-accepting chemotaxis protein McpC	#N/A	#N/A	#N/A	d__Bacteria;p__Firmicutes;c__Bacilli;o__Bacillales;f__Bacillaceae;g__Bacillus;s__Bacillus mojavensis
GCF_003667885.1	98.5088	0.0247831	S-ribosylhomocysteine lyase	Methyl-accepting chemotaxis protein PctB|Methyl-accepting chemotaxis protein PctB	#N/A	#N/A	#N/A	d__Bacteria;p__Firmicutes;c__Bacilli;o__Bacillales;f__Bacillaceae;g__Bacillus;s__Bacillus vallismortis
GCF_902860155.1	100	0	#N/A	#N/A	#N/A	#N/A	#N/A	d__Bacteria;p__Proteobacteria;c__Gammaproteobacteria;o__Burkholderiales;f__Burkholderiaceae;g__Achromobacter;s__Achromobacter piechaudii
GCF_902860085.1	99.5327	0.233645	#N/A	#N/A	#N/A	#N/A	#N/A	d__Bacteria;p__Proteobacteria;c__Gammaproteobacteria;o__Burkholderiales;f__Burkholderiaceae;g__Achromobacter;s__Achromobacter ruhlandii
GCF_900637545.1	97.6319	0	S-ribosylhomocysteine lyase	hypothetical protein	#N/A	#N/A	#N/A	d__Bacteria;p__Proteobacteria;c__Gammaproteobacteria;o__Enterobacterales;f__Aeromonadaceae;g__Aeromonas;s__Aeromonas encheleia
GCF_004328625.1	100	0.643777	#N/A	#N/A	Autoinducer 2-binding protein LsrB	#N/A	#N/A	d__Bacteria;p__Actinobacteriota;c__Actinomycetia;o__Streptomycetales;f__Streptomycetaceae;g__Streptomyces;s__Streptomyces bauhiniae
GCF_001682915.1	99.0645	0.758745	S-ribosylhomocysteine lyase	#N/A	#N/A	#N/A	putative diguanylate cyclase Dgc	d__Bacteria;p__Proteobacteria;c__Gammaproteobacteria;o__Enterobacterales;f__Enterobacteriaceae;g__Kluyvera;s__Kluyvera georgiana
GCF_900109855.1	99.3976	0.301205	#N/A	#N/A	#N/A	#N/A	#N/A	d__Bacteria;p__Proteobacteria;c__Alphaproteobacteria;o__Rhodobacterales;f__Rhodobacteraceae;g__Roseovarius;s__Roseovarius tolerans
GCF_900188425.1	99.6988	0.796041	#N/A	#N/A	Autoinducer 2-binding protein LsrB	#N/A	#N/A	d__Bacteria;p__Proteobacteria;c__Alphaproteobacteria;o__Rhodobacterales;f__Rhodobacteraceae;g__Antarctobacter;s__Antarctobacter heliothermus
GCF_014199945.1	99.8918	0.730519	#N/A	#N/A	#N/A	#N/A	#N/A	d__Bacteria;p__Proteobacteria;c__Alphaproteobacteria;o__Caulobacterales;f__Caulobacteraceae;g__Brevundimonas;s__Brevundimonas variabilis
GCF_011927945.1	99.8377	0	#N/A	#N/A	#N/A	#N/A	#N/A	d__Bacteria;p__Proteobacteria;c__Alphaproteobacteria;o__Caulobacterales;f__Caulobacteraceae;g__Brevundimonas;s__Brevundimonas alba
GCF_004614235.1	99.513	0.324675	#N/A	#N/A	#N/A	#N/A	#N/A	d__Bacteria;p__Proteobacteria;c__Alphaproteobacteria;o__Caulobacterales;f__Caulobacteraceae;g__Brevundimonas;s__Brevundimonas intermedia
GCF_020782355.1	100	0.324675	#N/A	#N/A	#N/A	#N/A	#N/A	d__Bacteria;p__Proteobacteria;c__Alphaproteobacteria;o__Caulobacterales;f__Caulobacteraceae;g__Brevundimonas;s__Brevundimonas aurantiaca
GCF_003634045.1	99.513	0.324675	#N/A	#N/A	#N/A	#N/A	#N/A	d__Bacteria;p__Proteobacteria;c__Alphaproteobacteria;o__Caulobacterales;f__Maricaulaceae;g__Maricaulis;s__Maricaulis maris
GCF_020524625.1	99.6753	0	#N/A	#N/A	#N/A	#N/A	#N/A	d__Bacteria;p__Proteobacteria;c__Alphaproteobacteria;o__Caulobacterales;f__Caulobacteraceae;g__Brevundimonas;s__
GCF_014196125.1	100	0.649351	#N/A	#N/A	#N/A	#N/A	#N/A	d__Bacteria;p__Proteobacteria;c__Alphaproteobacteria;o__Caulobacterales;f__Caulobacteraceae;g__Brevundimonas;s__Brevundimonas mediterranea
GCF_900112755.1	99.4941	0.344065	#N/A	#N/A	#N/A	#N/A	#N/A	d__Bacteria;p__Proteobacteria;c__Alphaproteobacteria;o__Rhodobacterales;f__Rhodobacteraceae;g__Sulfitobacter;s__Sulfitobacter brevis
GCF_014206945.1	98.0132	1.10375	S-ribosylhomocysteine lyase	#N/A	Autoinducer 2-binding protein LsrB	#N/A	#N/A	d__Bacteria;p__Firmicutes;c__Bacilli;o__Bacillales_D;f__Amphibacillaceae;g__Gracilibacillus;s__Gracilibacillus halotolerans
GCF_002736145.1	99.5968	0.806452	S-ribosylhomocysteine lyase	#N/A	#N/A	#N/A	#N/A	d__Bacteria;p__Actinobacteriota;c__Coriobacteriia;o__Coriobacteriales;f__Coriobacteriaceae;g__Collinsella;s__Collinsella aerofaciens_A
GCF_002804205.1	98.9899	3.0303	#N/A	#N/A	#N/A	#N/A	#N/A	d__Bacteria;p__Firmicutes;c__Bacilli;o__Mycoplasmatales;f__Mycoplasmataceae;g__Williamsoniiplasma;s__Williamsoniiplasma freundtii
GCF_018616605.1	98.8636	0.284091	S-ribosylhomocysteine lyase	#N/A	#N/A	#N/A	#N/A	d__Bacteria;p__Firmicutes;c__Bacilli;o__Staphylococcales;f__Staphylococcaceae;g__Staphylococcus;s__Staphylococcus coagulans
GCF_016622365.1	99.8634	0.136612	#N/A	Adaptive-response sensory-kinase SasA	#N/A	#N/A	#N/A	d__Bacteria;p__Proteobacteria;c__Gammaproteobacteria;o__Pseudomonadales;f__Pseudomonadaceae;g__Pseudomonas_A;s__Pseudomonas_A balearica
GCF_012911925.1	99.1726	2.53293	#N/A	#N/A	Autoinducer 2-binding protein LsrB	#N/A	#N/A	d__Bacteria;p__Actinobacteriota;c__Actinomycetia;o__Mycobacteriales;f__Pseudonocardiaceae;g__Pseudonocardia;s__Pseudonocardia xinjiangensis
GCF_004799035.1	99.3103	0.718391	S-ribosylhomocysteine lyase	#N/A	#N/A	#N/A	#N/A	d__Bacteria;p__Proteobacteria;c__Gammaproteobacteria;o__Xanthomonadales;f__Rhodanobacteraceae;g__Rhodanobacter;s__Rhodanobacter lindaniclasticus
GCF_900289045.1	97.9275	0.690846	#N/A	#N/A	#N/A	#N/A	#N/A	d__Bacteria;p__Actinobacteriota;c__Actinomycetia;o__Propionibacteriales;f__Propionibacteriaceae;g__Micropruina;s__Micropruina glycogenica
GCF_001439685.1	99.7505	0.679348	#N/A	Methyl-accepting chemotaxis protein McpC	#N/A	#N/A	#N/A	d__Bacteria;p__Proteobacteria;c__Gammaproteobacteria;o__Pseudomonadales;f__Pseudomonadaceae;g__Pseudomonas_E;s__Pseudomonas_E libanensis
GCF_019693255.1	99.8851	0.398352	#N/A	Adaptive-response sensory-kinase SasA|Adaptive-response sensory-kinase SasA	#N/A	#N/A	#N/A	d__Bacteria;p__Proteobacteria;c__Gammaproteobacteria;o__Pseudomonadales;f__Pseudomonadaceae;g__Pseudomonas_E;s__Pseudomonas_E mandelii
GCF_012910955.1	99.9741	0.0218388	#N/A	#N/A	#N/A	#N/A	#N/A	d__Bacteria;p__Proteobacteria;c__Gammaproteobacteria;o__Burkholderiales;f__Rhodocyclaceae;g__Aromatoleum;s__Aromatoleum diolicum
GCF_000512735.1	98.7805	0.406504	#N/A	#N/A	#N/A	#N/A	#N/A	d__Bacteria;p__Aquificota;c__Aquificae;o__Aquificales;f__Aquificaceae;g__Thermocrinis;s__Thermocrinis ruber
GCF_002086795.1	100	0.454545	#N/A	#N/A	#N/A	#N/A	#N/A	d__Bacteria;p__Actinobacteriota;c__Actinomycetia;o__Mycobacteriales;f__Mycobacteriaceae;g__Mycobacterium;s__Mycobacterium tusciae
GCF_002285575.1	99.8102	0.455581	S-ribosylhomocysteine lyase	#N/A	Autoinducer 2-binding protein LsrB	#N/A	#N/A	d__Bacteria;p__Proteobacteria;c__Gammaproteobacteria;o__Enterobacterales;f__Pasteurellaceae;g__Mannheimia;s__Mannheimia haemolytica
GCF_018390735.1	99.2908	1.77305	S-ribosylhomocysteine lyase	#N/A	#N/A	#N/A	#N/A	d__Bacteria;p__Firmicutes_A;c__Clostridia;o__Peptostreptococcales;f__Acidaminobacteraceae;g__Fusibacter;s__Fusibacter paucivorans
GCF_001953865.1	100	0.738916	#N/A	#N/A	Autoinducer 2-binding protein LsrB	#N/A	#N/A	d__Bacteria;p__Actinobacteriota;c__Actinomycetia;o__Mycobacteriales;f__Pseudonocardiaceae;g__Amycolatopsis;s__Amycolatopsis coloradensis
GCF_002564045.1	100	0.492611	#N/A	#N/A	Autoinducer 2-binding protein LsrB	#N/A	#N/A	d__Bacteria;p__Actinobacteriota;c__Actinomycetia;o__Mycobacteriales;f__Pseudonocardiaceae;g__Amycolatopsis;s__Amycolatopsis sulphurea
GCF_000025965.1	100	0	#N/A	#N/A	#N/A	#N/A	#N/A	d__Bacteria;p__Proteobacteria;c__Gammaproteobacteria;o__Burkholderiales;f__Rhodocyclaceae;g__Aromatoleum;s__Aromatoleum aromaticum
GCF_017894365.1	99.5851	0.207469	#N/A	#N/A	#N/A	#N/A	#N/A	d__Bacteria;p__Proteobacteria;c__Gammaproteobacteria;o__Burkholderiales;f__Rhodocyclaceae;g__Aromatoleum;s__Aromatoleum bremense
GCF_017894385.1	99.8963	0.785418	#N/A	#N/A	#N/A	#N/A	#N/A	d__Bacteria;p__Proteobacteria;c__Gammaproteobacteria;o__Burkholderiales;f__Rhodocyclaceae;g__Aromatoleum;s__Aromatoleum petrolei
GCF_001444445.1	98.6486	0	S-ribosylhomocysteine lyase	#N/A	#N/A	#N/A	#N/A	d__Bacteria;p__Bacteroidota;c__Bacteroidia;o__Bacteroidales;f__Bacteroidaceae;g__Prevotella;s__Prevotella enoeca
GCF_002218045.2	95.6014	0.493491	S-ribosylhomocysteine lyase	#N/A	Autoinducer 2-binding protein LsrB	#N/A	#N/A	d__Bacteria;p__Proteobacteria;c__Gammaproteobacteria;o__Enterobacterales;f__Vibrionaceae;g__Vibrio;s__Vibrio rumoiensis
GCF_020510565.1	99.4471	0.336267	#N/A	#N/A	#N/A	#N/A	#N/A	d__Bacteria;p__Proteobacteria;c__Gammaproteobacteria;o__Burkholderiales;f__Rhodocyclaceae;g__Azonexus;s__
GCF_009711415.1	99.6835	1.21308	#N/A	#N/A	Autoinducer 2-binding protein LsrB	#N/A	#N/A	d__Bacteria;p__Proteobacteria;c__Alphaproteobacteria;o__Rhizobiales;f__Stappiaceae;g__Roseibium;s__Roseibium denhamense
GCF_900119145.1	99.67	0.110011	#N/A	#N/A	#N/A	#N/A	#N/A	d__Bacteria;p__Bacteroidota;c__Bacteroidia;o__Flavobacteriales;f__Flavobacteriaceae;g__Cellulophaga;s__Cellulophaga fucicola
GCF_900660635.1	98.8722	3.7594	#N/A	#N/A	#N/A	#N/A	#N/A	d__Bacteria;p__Firmicutes;c__Bacilli;o__Mycoplasmatales;f__Metamycoplasmataceae;g__Mycoplasmopsis_A;s__Mycoplasmopsis_A gallopavonis
GCF_907165215.1	98.0585	1.6129	#N/A	#N/A	Autoinducer 2-binding protein LsrB	#N/A	#N/A	d__Bacteria;p__Firmicutes;c__Bacilli;o__Paenibacillales;f__Paenibacillaceae;g__Thermobacillus;s__Thermobacillus xylanilyticus
GCF_003667565.1	95.434	0.0631313	#N/A	#N/A	#N/A	#N/A	#N/A	d__Bacteria;p__Actinobacteriota;c__Actinomycetia;o__Actinomycetales;f__Microbacteriaceae;g__Mycetocola;s__Mycetocola tolaasinivorans
GCF_000718085.1	99.4949	0.3367	#N/A	#N/A	#N/A	#N/A	#N/A	d__Bacteria;p__Actinobacteriota;c__Actinomycetia;o__Actinomycetales;f__Microbacteriaceae;g__Mycetocola;s__Mycetocola saprophilus
GCF_006539565.1	98.6407	1.24113	#N/A	#N/A	#N/A	#N/A	#N/A	d__Bacteria;p__Actinobacteriota;c__Actinomycetia;o__Mycobacteriales;f__Pseudonocardiaceae;g__Pseudonocardia;s__Pseudonocardia hydrocarbonoxydans
GCF_017876625.1	99.5552	0.528865	#N/A	#N/A	#N/A	#N/A	#N/A	d__Bacteria;p__Actinobacteriota;c__Actinomycetia;o__Streptomycetales;f__Streptomycetaceae;g__Streptomyces;s__Streptomyces syringium
GCF_001483865.1	100	1.63551	#N/A	#N/A	#N/A	#N/A	#N/A	d__Bacteria;p__Proteobacteria;c__Gammaproteobacteria;o__Burkholderiales;f__Burkholderiaceae;g__Roseateles;s__Roseateles depolymerans
GCF_017874595.1	98.2086	1.24955	#N/A	#N/A	Autoinducer 2-binding protein LsrB	#N/A	#N/A	d__Bacteria;p__Proteobacteria;c__Alphaproteobacteria;o__Rhizobiales;f__Rhizobiaceae;g__Sinorhizobium;s__Sinorhizobium kostiense
GCF_016862055.1	100	1.59574	#N/A	#N/A	Autoinducer 2-binding protein LsrB	#N/A	#N/A	d__Bacteria;p__Actinobacteriota;c__Actinomycetia;o__Mycobacteriales;f__Micromonosporaceae;g__Actinoplanes;s__Actinoplanes campanulatus
GCF_003852045.1	99.885	1.24547	#N/A	Methyl-accepting chemotaxis protein PctB	#N/A	#N/A	#N/A	d__Bacteria;p__Proteobacteria;c__Gammaproteobacteria;o__Pseudomonadales;f__Pseudomonadaceae;g__Pseudomonas_E;s__Pseudomonas_E orientalis
GCF_003671975.1	99.7267	1.2689	#N/A	Methyl-accepting chemotaxis protein PctB	#N/A	#N/A	#N/A	d__Bacteria;p__Proteobacteria;c__Gammaproteobacteria;o__Pseudomonadales;f__Pseudomonadaceae;g__Pseudomonas_E;s__Pseudomonas_E monteilii
GCF_013285305.1	99.8936	0.13587	#N/A	Methyl-accepting chemotaxis protein McpC	#N/A	#N/A	#N/A	d__Bacteria;p__Proteobacteria;c__Gammaproteobacteria;o__Pseudomonadales;f__Pseudomonadaceae;g__Pseudomonas_E;s__Pseudomonas_E rhodesiae
GCF_002028325.1	99.8641	2.8332	#N/A	Methyl-accepting chemotaxis protein McpC|Methyl-accepting chemotaxis protein McpC	#N/A	#N/A	#N/A	d__Bacteria;p__Proteobacteria;c__Gammaproteobacteria;o__Pseudomonadales;f__Pseudomonadaceae;g__Pseudomonas_E;s__Pseudomonas_E veronii
GCF_004337635.1	99.6466	0.353357	#N/A	#N/A	#N/A	#N/A	#N/A	d__Bacteria;p__Bacteroidota;c__Bacteroidia;o__Flavobacteriales;f__Flavobacteriaceae;g__Flavobacterium;s__Flavobacterium odoratimimum
GCF_001457555.1	100	0	S-ribosylhomocysteine lyase	#N/A	#N/A	#N/A	#N/A	d__Bacteria;p__Fusobacteriota;c__Fusobacteriia;o__Fusobacteriales;f__Fusobacteriaceae;g__Fusobacterium;s__Fusobacterium polymorphum
GCF_900459125.1	98.9953	0.496454	S-ribosylhomocysteine lyase	#N/A	#N/A	#N/A	#N/A	d__Bacteria;p__Firmicutes;c__Bacilli;o__Lactobacillales;f__Streptococcaceae;g__Streptococcus;s__Streptococcus constellatus
GCF_007989825.1	100	0	S-ribosylhomocysteine lyase	#N/A	#N/A	#N/A	#N/A	d__Bacteria;p__Actinobacteriota;c__Actinomycetia;o__Actinomycetales;f__Cellulomonadaceae;g__Cellulomonas;s__Cellulomonas persica
GCF_020412445.1	99.711	0.674374	S-ribosylhomocysteine lyase	#N/A	#N/A	#N/A	#N/A	d__Bacteria;p__Actinobacteriota;c__Actinomycetia;o__Actinomycetales;f__Cellulomonadaceae;g__Cellulomonas;s__Cellulomonas iranensis
GCF_002872075.1	99.4949	0.589226	S-ribosylhomocysteine lyase	#N/A	#N/A	#N/A	#N/A	d__Bacteria;p__Actinobacteriota;c__Actinomycetia;o__Actinomycetales;f__Microbacteriaceae;g__Microbacterium;s__Microbacterium kitamiense
GCF_002019735.1	98.6755	0.883002	S-ribosylhomocysteine lyase|S-ribosylhomocysteine lyase	Methyl-accepting chemotaxis protein McpC	#N/A	#N/A	#N/A	d__Bacteria;p__Firmicutes;c__Bacilli;o__Bacillales_H;f__Salisediminibacteriaceae;g__Salipaludibacillus;s__Salipaludibacillus agaradhaerens
GCF_001460635.1	99.308	1.93505	S-ribosylhomocysteine lyase	#N/A	#N/A	#N/A	#N/A	d__Bacteria;p__Campylobacterota;c__Campylobacteria;o__Campylobacterales;f__Helicobacteraceae;g__Helicobacter_C;s__Helicobacter_C typhlonius
GCF_016653415.1	98.8391	1.21767	#N/A	#N/A	#N/A	#N/A	#N/A	d__Bacteria;p__Proteobacteria;c__Gammaproteobacteria;o__Chromatiales;f__Chromatiaceae;g__Thiorhodovibrio;s__Thiorhodovibrio winogradskyi
GCF_000174095.1	80.8473	2.39316	#N/A	#N/A	#N/A	#N/A	#N/A	d__Bacteria;p__Proteobacteria;c__Alphaproteobacteria;o__Rickettsiales;f__Anaplasmataceae;g__Wolbachia;s__Wolbachia pipientis
GCF_900103315.1	98.6486	3.15315	S-ribosylhomocysteine lyase	#N/A	#N/A	#N/A	#N/A	d__Bacteria;p__Bacteroidota;c__Bacteroidia;o__Bacteroidales;f__Bacteroidaceae;g__Prevotella;s__Prevotella bryantii
GCF_900110265.1	100	0.431034	S-ribosylhomocysteine lyase	Adaptive-response sensory-kinase SasA	#N/A	#N/A	#N/A	d__Bacteria;p__Proteobacteria;c__Gammaproteobacteria;o__Pseudomonadales;f__Halomonadaceae;g__Halomonas;s__Halomonas aquamarina
GCF_007989625.1	99.8285	0.517241	S-ribosylhomocysteine lyase	#N/A	#N/A	#N/A	#N/A	d__Bacteria;p__Proteobacteria;c__Gammaproteobacteria;o__Pseudomonadales;f__Halomonadaceae;g__Halomonas_F;s__Halomonas_F pacifica
GCF_900104905.1	99.8884	0.879121	#N/A	Adaptive-response sensory-kinase SasA|Adaptive-response sensory-kinase SasA	#N/A	#N/A	#N/A	d__Bacteria;p__Proteobacteria;c__Gammaproteobacteria;o__Pseudomonadales;f__Pseudomonadaceae;g__Pseudomonas_E;s__Pseudomonas_E jessenii
GCF_014898195.1	99.4394	3.93939	S-ribosylhomocysteine lyase	#N/A	#N/A	#N/A	#N/A	d__Bacteria;p__Actinobacteriota;c__Actinomycetia;o__Actinomycetales;f__Bifidobacteriaceae;g__Bifidobacterium;s__Bifidobacterium subtile
GCF_004353985.1	99.005	0.497512	#N/A	#N/A	#N/A	#N/A	#N/A	d__Bacteria;p__Proteobacteria;c__Alphaproteobacteria;o__Acetobacterales;f__Acetobacteraceae;g__Paracraurococcus;s__Paracraurococcus ruber
GCF_005502275.1	98.6642	3.48035	S-ribosylhomocysteine lyase	Methyl-accepting chemotaxis protein McpC	#N/A	#N/A	#N/A	d__Bacteria;p__Firmicutes;c__Bacilli;o__Bacillales_B;f__DSM-18226;g__Robertmurraya;s__Robertmurraya siralis
GCF_003269065.1	99.8948	0.568182	#N/A	#N/A	#N/A	#N/A	#N/A	d__Bacteria;p__Proteobacteria;c__Gammaproteobacteria;o__Burkholderiales;f__Burkholderiaceae;g__Acidovorax_A;s__Acidovorax_A anthurii
GCF_002736065.1	99.9791	0.497203	#N/A	hypothetical protein	#N/A	#N/A	#N/A	d__Bacteria;p__Proteobacteria;c__Gammaproteobacteria;o__Pseudomonadales;f__Pseudomonadaceae;g__Pseudomonas_E;s__Pseudomonas_E mosselii
GCF_000741535.1	100	0.0909091	S-ribosylhomocysteine lyase	#N/A	#N/A	#N/A	#N/A	d__Bacteria;p__Actinobacteriota;c__Actinomycetia;o__Actinomycetales;f__Bifidobacteriaceae;g__Bifidobacterium;s__Bifidobacterium boum
GCF_019042115.1	100	0.454545	S-ribosylhomocysteine lyase	#N/A	#N/A	#N/A	#N/A	d__Bacteria;p__Actinobacteriota;c__Actinomycetia;o__Actinomycetales;f__Bifidobacteriaceae;g__Bifidobacterium;s__Bifidobacterium ruminantium
GCF_004369205.1	99.3671	2.90084	#N/A	Methyl-accepting chemotaxis protein McpC	#N/A	#N/A	#N/A	d__Bacteria;p__Firmicutes_B;c__Desulfotomaculia;o__Desulfotomaculales;f__Pelotomaculaceae;g__Pelotomaculum_C;s__Pelotomaculum_C schinkii
GCF_009931295.1	99.5649	0.620609	S-ribosylhomocysteine lyase	Methyl-accepting chemotaxis protein McpC	#N/A	#N/A	#N/A	d__Bacteria;p__Proteobacteria;c__Gammaproteobacteria;o__Enterobacterales;f__Enterobacteriaceae;g__Pectobacterium;s__Pectobacterium carotovorum
GCF_014634885.1	98.9394	0.0757576	S-ribosylhomocysteine lyase	#N/A	#N/A	#N/A	#N/A	d__Bacteria;p__Actinobacteriota;c__Actinomycetia;o__Actinomycetales;f__Bifidobacteriaceae;g__Bifidobacterium;s__Bifidobacterium pullorum
GCF_900106025.1	99.7765	0.251177	#N/A	Adaptive-response sensory-kinase SasA|Adaptive-response sensory-kinase SasA	#N/A	#N/A	#N/A	d__Bacteria;p__Proteobacteria;c__Gammaproteobacteria;o__Pseudomonadales;f__Pseudomonadaceae;g__Pseudomonas_E;s__Pseudomonas_E migulae
GCF_900101185.1	98.5524	2.51359	#N/A	Adaptive-response sensory-kinase SasA	#N/A	#N/A	#N/A	d__Bacteria;p__Proteobacteria;c__Gammaproteobacteria;o__Pseudomonadales;f__Pseudomonadaceae;g__Pseudomonas_E;s__Pseudomonas_E gessardii
GCF_004117095.1	98.7209	0.955795	#N/A	#N/A	Autoinducer 2-binding protein LsrB	#N/A	#N/A	d__Bacteria;p__Firmicutes;c__Bacilli;o__Paenibacillales;f__NBRC-103111;g__Paenibacillus_F;s__Paenibacillus_F chitinolyticus
GCF_900101285.1	99.1803	0.819672	#N/A	#N/A	#N/A	#N/A	#N/A	d__Bacteria;p__Campylobacterota;c__Desulfurellia;o__Desulfurellales;f__Desulfurellaceae;g__Desulfurella;s__Desulfurella acetivorans
GCF_001643775.1	100	0	S-ribosylhomocysteine lyase	#N/A	#N/A	#N/A	#N/A	d__Bacteria;p__Actinobacteriota;c__Coriobacteriia;o__Coriobacteriales;f__Eggerthellaceae;g__Denitrobacterium;s__Denitrobacterium detoxificans
GCF_002019695.1	98.6755	1.65563	S-ribosylhomocysteine lyase	Methyl-accepting chemotaxis protein McpC	#N/A	#N/A	#N/A	d__Bacteria;p__Firmicutes;c__Bacilli;o__Bacillales_H;f__Salisediminibacteriaceae;g__Evansella;s__Evansella clarkii
GCF_002272085.1	98.6667	1.33333	S-ribosylhomocysteine lyase	#N/A	#N/A	#N/A	#N/A	d__Bacteria;p__Firmicutes;c__Bacilli;o__Bacillales_H;f__Bacillaceae_D;g__Bacillus_H;s__Bacillus_H clausii
GCF_016798245.1	98.6667	0.222222	S-ribosylhomocysteine lyase	#N/A	#N/A	#N/A	#N/A	d__Bacteria;p__Firmicutes;c__Bacilli;o__Bacillales_H;f__Bacillaceae_D;g__Alkalihalobacillus_A;s__Alkalihalobacillus_A gibsonii_A
GCF_002019665.1	98.2759	1.2809	S-ribosylhomocysteine lyase	#N/A	Autoinducer 2-binding protein LsrB	#N/A	#N/A	d__Bacteria;p__Firmicutes;c__Bacilli;o__Bacillales;f__Bacillaceae_I;g__Sutcliffiella_A;s__Sutcliffiella_A halmapala
GCF_008180845.1	98.5632	0.945083	S-ribosylhomocysteine lyase	Methyl-accepting chemotaxis protein McpC	#N/A	#N/A	#N/A	d__Bacteria;p__Firmicutes;c__Bacilli;o__Bacillales;f__Bacillaceae_I;g__Sutcliffiella_A;s__Sutcliffiella_A horikoshii_C
GCF_014648675.1	99.8396	1.71123	#N/A	#N/A	#N/A	#N/A	#N/A	d__Bacteria;p__Actinobacteriota;c__Actinomycetia;o__Streptosporangiales;f__Streptosporangiaceae;g__Spirillospora;s__Spirillospora livida
GCF_002952315.1	99.6721	0.0819672	S-ribosylhomocysteine lyase	#N/A	#N/A	#N/A	#N/A	d__Bacteria;p__Proteobacteria;c__Gammaproteobacteria;o__Enterobacterales;f__Enterobacteriaceae;g__Erwinia;s__Erwinia pyrifoliae
GCF_013365435.1	94.9786	0	#N/A	#N/A	#N/A	#N/A	#N/A	d__Bacteria;p__Proteobacteria;c__Alphaproteobacteria;o__Rickettsiales;f__Anaplasmataceae;g__Wolbachia;s__Wolbachia sp013365435
GCF_900120065.1	100	1.42857	S-ribosylhomocysteine lyase	hypothetical protein|hypothetical protein	#N/A	#N/A	#N/A	d__Bacteria;p__Proteobacteria;c__Gammaproteobacteria;o__Enterobacterales;f__Moritellaceae;g__Moritella;s__Moritella viscosa
GCF_017526105.1	100	0	#N/A	#N/A	#N/A	#N/A	#N/A	d__Bacteria;p__Actinobacteriota;c__Actinomycetia;o__Streptomycetales;f__Streptomycetaceae;g__Streptomyces;s__Streptomyces cyanogenus
GCF_000741825.1	99.8452	0.206398	#N/A	Methyl-accepting chemotaxis protein PctA	Autoinducer 2-binding protein LsrB	#N/A	#N/A	d__Bacteria;p__Proteobacteria;c__Gammaproteobacteria;o__Burkholderiales;f__Burkholderiaceae;g__Comamonas;s__Comamonas acidovorans
GCF_003029845.1	92.1402	0.426136	#N/A	#N/A	#N/A	#N/A	#N/A	d__Bacteria;p__Proteobacteria;c__Gammaproteobacteria;o__Burkholderiales;f__Burkholderiaceae;g__Acidovorax_A;s__Acidovorax_A cattleyae
GCF_001593665.2	99.7348	0.0473485	#N/A	#N/A	#N/A	#N/A	#N/A	d__Bacteria;p__Proteobacteria;c__Gammaproteobacteria;o__Burkholderiales;f__Burkholderiaceae;g__Acidovorax_A;s__Acidovorax_A citrulli
GCF_900156605.1	99.5025	0	#N/A	hypothetical protein	#N/A	#N/A	#N/A	d__Bacteria;p__Proteobacteria;c__Alphaproteobacteria;o__Rhodospirillales;f__Rhodospirillaceae;g__Insolitispirillum;s__Insolitispirillum peregrinum
GCF_006716905.1	99.6212	0.757576	#N/A	#N/A	#N/A	#N/A	#N/A	d__Bacteria;p__Proteobacteria;c__Gammaproteobacteria;o__Burkholderiales;f__Burkholderiaceae;g__Acidovorax;s__Acidovorax temperans
GCF_003568725.1	99.2582	0	#N/A	hypothetical protein	#N/A	#N/A	#N/A	d__Bacteria;p__Proteobacteria;c__Gammaproteobacteria;o__Burkholderiales;f__Burkholderiaceae;g__Giesbergeria;s__Giesbergeria metamorpha
GCF_019272935.1	99.4382	0.842697	S-ribosylhomocysteine lyase	Adaptive-response sensory-kinase SasA	#N/A	#N/A	#N/A	d__Bacteria;p__Firmicutes;c__Bacilli;o__Bacillales;f__Anoxybacillaceae;g__Saccharococcus;s__Saccharococcus caldoxylosilyticus
GCF_900107815.1	99.2958	0	S-ribosylhomocysteine lyase	#N/A	#N/A	#N/A	#N/A	d__Bacteria;p__Firmicutes_A;c__Clostridia;o__Eubacteriales;f__Eubacteriaceae;g__Eubacterium_O;s__Eubacterium_O aggregans
GCF_003026215.1	99.9319	0.27248	S-ribosylhomocysteine lyase	hypothetical protein|hypothetical protein	Autoinducer 2-binding protein LsrB	#N/A	#N/A	d__Bacteria;p__Proteobacteria;c__Gammaproteobacteria;o__Enterobacterales;f__Vibrionaceae;g__Photobacterium;s__Photobacterium indicum
GCF_002804105.1	97.8697	0.37594	#N/A	#N/A	#N/A	#N/A	#N/A	d__Bacteria;p__Firmicutes;c__Bacilli;o__Mycoplasmatales;f__Mycoplasmataceae;g__Mesoplasma;s__Mesoplasma melaleucae
GCF_002441935.1	98.8722	0.37594	#N/A	#N/A	#N/A	#N/A	#N/A	d__Bacteria;p__Firmicutes;c__Bacilli;o__Mycoplasmatales;f__Mycoplasmataceae;g__Edwardiiplasma;s__Edwardiiplasma lactucae
GCF_001955735.1	98.8605	2.19626	#N/A	#N/A	#N/A	#N/A	#N/A	d__Bacteria;p__Proteobacteria;c__Gammaproteobacteria;o__Burkholderiales;f__Burkholderiaceae;g__Rhodoferax;s__Rhodoferax antarcticus
GCF_001458195.1	99.2545	0.106496	#N/A	#N/A	#N/A	#N/A	#N/A	d__Bacteria;p__Proteobacteria;c__Alphaproteobacteria;o__Rhodobacterales;f__Rhodobacteraceae;g__Ruegeria;s__Ruegeria atlantica
GCF_001437205.1	98.9529	0.104712	#N/A	#N/A	#N/A	#N/A	#N/A	d__Bacteria;p__Firmicutes;c__Bacilli;o__Lactobacillales;f__Lactobacillaceae;g__Paralactobacillus;s__Paralactobacillus selangorensis
GCF_001667535.1	100	1.59091	#N/A	#N/A	#N/A	#N/A	#N/A	d__Bacteria;p__Actinobacteriota;c__Actinomycetia;o__Mycobacteriales;f__Mycobacteriaceae;g__Mycobacterium;s__Mycobacterium elephantis
GCF_014199915.1	99.6835	0.819908	#N/A	#N/A	Autoinducer 2-binding protein LsrB|Autoinducer 2-binding protein LsrB|Autoinducer 2-binding protein LsrB	#N/A	#N/A	d__Bacteria;p__Proteobacteria;c__Alphaproteobacteria;o__Rhizobiales;f__Kaistiaceae;g__Prosthecomicrobium;s__Prosthecomicrobium pneumaticum
GCF_003987555.1	98.895	0	#N/A	#N/A	#N/A	#N/A	#N/A	d__Bacteria;p__Firmicutes;c__Bacilli;o__Lactobacillales;f__Vagococcaceae;g__Vagococcus_A;s__Vagococcus_A lutrae
GCF_013415235.1	98.2759	0	#N/A	#N/A	#N/A	#N/A	#N/A	d__Bacteria;p__Firmicutes;c__Bacilli;o__Staphylococcales;f__Gemellaceae;g__Gemella;s__Gemella palaticanis
GCF_900445305.1	100	0	S-ribosylhomocysteine lyase	#N/A	#N/A	#N/A	#N/A	d__Bacteria;p__Actinobacteriota;c__Coriobacteriia;o__Coriobacteriales;f__Atopobiaceae;g__Fannyhessea;s__Fannyhessea vaginae
GCF_006716185.1	97.9279	1.8018	#N/A	#N/A	#N/A	#N/A	#N/A	d__Bacteria;p__Actinobacteriota;c__Actinomycetia;o__Actinomycetales;f__Dermatophilaceae;g__Ornithinicoccus;s__Ornithinicoccus hortensis
GCF_002953735.1	98.8764	0	S-ribosylhomocysteine lyase	#N/A	#N/A	#N/A	#N/A	d__Bacteria;p__Firmicutes;c__Bacilli;o__Lactobacillales;f__Streptococcaceae;g__Streptococcus;s__Streptococcus pluranimalium
GCF_008824185.1	99.3434	0.40404	#N/A	#N/A	#N/A	#N/A	#N/A	d__Bacteria;p__Proteobacteria;c__Alphaproteobacteria;o__Rhodobacterales;f__Rhodobacteraceae;g__Paracoccus;s__Paracoccus pantotrophus
GCF_006540085.1	99.4949	0.252525	#N/A	#N/A	Autoinducer 2-binding protein LsrB|Autoinducer 2-binding protein LsrB	#N/A	#N/A	d__Bacteria;p__Actinobacteriota;c__Actinomycetia;o__Actinomycetales;f__Microbacteriaceae;g__Microbacterium;s__Microbacterium oxydans
GCF_013347325.1	99.8917	1.63417	#N/A	Methyl-accepting chemotaxis protein McpC	#N/A	#N/A	#N/A	d__Bacteria;p__Proteobacteria;c__Gammaproteobacteria;o__Burkholderiales;f__Burkholderiaceae;g__Cupriavidus;s__Cupriavidus gilardii
GCF_020667815.1	98.8723	1.09764	#N/A	#N/A	#N/A	#N/A	#N/A	d__Bacteria;p__Proteobacteria;c__Gammaproteobacteria;o__Burkholderiales;f__Burkholderiaceae;g__Cupriavidus;s__Cupriavidus pauculus
GCF_900115825.1	98.9071	2.18579	S-ribosylhomocysteine lyase	#N/A	#N/A	#N/A	#N/A	d__Bacteria;p__Firmicutes;c__Bacilli;o__Lactobacillales;f__Carnobacteriaceae;g__Desemzia;s__Desemzia incerta
GCF_900113645.1	98.224	3.20524	S-ribosylhomocysteine lyase	#N/A	#N/A	#N/A	#N/A	d__Bacteria;p__Firmicutes;c__Bacilli;o__Lactobacillales;f__Aerococcaceae;g__Trichococcus;s__Trichococcus flocculiformis
GCF_900111515.1	99.7024	0.892857	#N/A	#N/A	#N/A	#N/A	#N/A	d__Bacteria;p__Bacteroidota;c__Bacteroidia;o__Cytophagales;f__Hymenobacteraceae;g__Hymenobacter;s__Hymenobacter actinosclerus
GCF_013234275.1	100	0.393443	S-ribosylhomocysteine lyase	#N/A	Autoinducer 2-binding protein LsrB|Autoinducer 2-binding protein LsrB	#N/A	putative diguanylate cyclase Dgc	d__Bacteria;p__Proteobacteria;c__Gammaproteobacteria;o__Enterobacterales;f__Enterobacteriaceae;g__Buttiauxella;s__Buttiauxella agrestis
GCF_002591785.1	100	2.25989	S-ribosylhomocysteine lyase	#N/A	Autoinducer 2-binding protein LsrB	#N/A	#N/A	d__Bacteria;p__Proteobacteria;c__Gammaproteobacteria;o__Enterobacterales;f__Enterobacteriaceae;g__Budvicia;s__Budvicia aquatica
GCF_000980985.1	100	0.280303	S-ribosylhomocysteine lyase	Methyl-accepting chemotaxis protein McpC|Methyl-accepting chemotaxis protein McpC|Methyl-accepting chemotaxis protein McpC	#N/A	#N/A	putative diguanylate cyclase Dgc	d__Bacteria;p__Proteobacteria;c__Gammaproteobacteria;o__Enterobacterales;f__Enterobacteriaceae;g__Hafnia;s__Hafnia proteus
GCF_900638655.1	100	0	S-ribosylhomocysteine lyase	#N/A	#N/A	#N/A	#N/A	d__Bacteria;p__Proteobacteria;c__Gammaproteobacteria;o__Enterobacterales;f__Enterobacteriaceae;g__Pragia;s__Pragia fontium
GCF_003601925.1	99.3443	0.830601	S-ribosylhomocysteine lyase	#N/A	Autoinducer 2-binding protein LsrB	#N/A	#N/A	d__Bacteria;p__Proteobacteria;c__Gammaproteobacteria;o__Enterobacterales;f__Enterobacteriaceae;g__Buttiauxella;s__Buttiauxella izardii
GCF_000737905.1	100	0.47541	S-ribosylhomocysteine lyase	#N/A	Autoinducer 2-binding protein LsrB	#N/A	#N/A	d__Bacteria;p__Proteobacteria;c__Gammaproteobacteria;o__Enterobacterales;f__Enterobacteriaceae;g__Buttiauxella;s__Buttiauxella noackiae
GCF_003818135.1	99.3989	0.0819672	S-ribosylhomocysteine lyase	#N/A	Autoinducer 2-binding protein LsrB	#N/A	#N/A	d__Bacteria;p__Proteobacteria;c__Gammaproteobacteria;o__Enterobacterales;f__Enterobacteriaceae;g__Buttiauxella;s__Buttiauxella warmboldiae
GCF_900186025.1	99.8512	0.0343407	S-ribosylhomocysteine lyase	#N/A	Autoinducer 2-binding protein LsrB	#N/A	#N/A	d__Bacteria;p__Proteobacteria;c__Gammaproteobacteria;o__Enterobacterales;f__Enterobacteriaceae;g__Serratia;s__Serratia grimesii
GCF_016814295.1	99.8479	0.447284	#N/A	#N/A	#N/A	#N/A	#N/A	d__Bacteria;p__Proteobacteria;c__Alphaproteobacteria;o__Rhodobacterales;f__Rhodobacteraceae;g__Sulfitobacter;s__Sulfitobacter mediterraneus_A
GCF_001605725.1	99.6667	2.15253	#N/A	#N/A	#N/A	#N/A	#N/A	d__Bacteria;p__Actinobacteriota;c__Actinomycetia;o__Mycobacteriales;f__Mycobacteriaceae;g__Mycobacterium;s__Mycobacterium immunogenum
GCF_900445235.1	99.5082	0.505464	#N/A	#N/A	Autoinducer 2-binding protein LsrB	#N/A	#N/A	d__Bacteria;p__Proteobacteria;c__Alphaproteobacteria;o__Rhizobiales;f__Rhizobiaceae;g__Aminobacter;s__Aminobacter aminovorans
GCF_014206975.1	99.5082	1.13388	#N/A	#N/A	#N/A	#N/A	#N/A	d__Bacteria;p__Proteobacteria;c__Alphaproteobacteria;o__Rhizobiales;f__Rhizobiaceae;g__Aminobacter;s__Aminobacter aganoensis
GCF_014200015.1	99.3033	0.546448	#N/A	#N/A	Autoinducer 2-binding protein LsrB	#N/A	#N/A	d__Bacteria;p__Proteobacteria;c__Alphaproteobacteria;o__Rhizobiales;f__Rhizobiaceae;g__Aminobacter;s__Aminobacter niigataensis
GCF_003355155.1	99.7924	1.60142	#N/A	#N/A	Autoinducer 2-binding protein LsrB	#N/A	#N/A	d__Bacteria;p__Actinobacteriota;c__Actinomycetia;o__Streptomycetales;f__Streptomycetaceae;g__Streptomyces;s__Streptomyces armeniacus
GCF_016863035.1	99.9471	1.66289	#N/A	#N/A	#N/A	#N/A	#N/A	d__Bacteria;p__Actinobacteriota;c__Actinomycetia;o__Streptosporangiales;f__Streptosporangiaceae;g__Microbispora;s__Microbispora corallina
GCF_014648075.1	99.8927	0.858369	#N/A	#N/A	Autoinducer 2-binding protein LsrB	#N/A	#N/A	d__Bacteria;p__Actinobacteriota;c__Actinomycetia;o__Streptomycetales;f__Streptomycetaceae;g__Streptomyces;s__Streptomyces ruber
GCF_014656195.1	99.4737	1.31579	#N/A	#N/A	#N/A	#N/A	#N/A	d__Bacteria;p__Actinobacteriota;c__Actinomycetia;o__Streptomycetales;f__Streptomycetaceae;g__Kitasatospora;s__Kitasatospora xanthocidica
GCF_900100455.1	99.5025	0.497512	#N/A	#N/A	#N/A	Autoinducer 2-binding periplasmic protein LuxP	#N/A	d__Bacteria;p__Proteobacteria;c__Alphaproteobacteria;o__Rhodospirillales;f__Rhodospirillaceae;g__Roseospirillum;s__Roseospirillum parvum
GCF_001887355.1	99.6774	5.77419	#N/A	#N/A	#N/A	#N/A	#N/A	d__Bacteria;p__Myxococcota;c__Myxococcia;o__Myxococcales;f__Myxococcaceae;g__Cystobacter;s__Cystobacter ferrugineus
GCF_900101905.1	99.3506	1.2987	#N/A	#N/A	#N/A	#N/A	#N/A	d__Bacteria;p__Myxococcota;c__Myxococcia;o__Myxococcales;f__Myxococcaceae;g__Myxococcus;s__Myxococcus virescens
GCF_900111745.1	99.3506	3.24675	#N/A	#N/A	#N/A	#N/A	#N/A	d__Bacteria;p__Myxococcota;c__Myxococcia;o__Myxococcales;f__Myxococcaceae;g__Stigmatella;s__Stigmatella erecta
GCF_017302975.1	99.3506	0.779221	#N/A	#N/A	#N/A	#N/A	#N/A	d__Bacteria;p__Myxococcota;c__Myxococcia;o__Myxococcales;f__Myxococcaceae;g__Corallococcus;s__Corallococcus exiguus
GCF_900416725.2	98.9848	0	#N/A	#N/A	#N/A	#N/A	#N/A	d__Bacteria;p__Chlamydiota;c__Chlamydiia;o__Chlamydiales;f__Chlamydiaceae;g__Chlamydophila;s__Chlamydophila abortus
GCF_900169125.1	98.9189	0	#N/A	#N/A	#N/A	#N/A	#N/A	d__Bacteria;p__Chlamydiota;c__Chlamydiia;o__Chlamydiales;f__Chlamydiaceae;g__Chlamydia;s__Chlamydia suis
GCF_001431425.1	95.41	1.00575	#N/A	#N/A	#N/A	#N/A	#N/A	d__Bacteria;p__Proteobacteria;c__Gammaproteobacteria;o__Xanthomonadales;f__Xanthomonadaceae;g__Stenotrophomonas;s__Stenotrophomonas nitritireducens
GCF_014202435.1	99.6552	0.758621	#N/A	#N/A	#N/A	#N/A	#N/A	d__Bacteria;p__Proteobacteria;c__Gammaproteobacteria;o__Xanthomonadales;f__Xanthomonadaceae;g__Pseudoxanthomonas;s__Pseudoxanthomonas broegbernensis
GCF_001518835.1	99.2843	0.538549	S-ribosylhomocysteine lyase	Methyl-accepting chemotaxis protein McpC	Autoinducer 2-binding protein LsrB|Autoinducer 2-binding protein LsrB|Autoinducer 2-binding protein LsrB	#N/A	#N/A	d__Bacteria;p__Proteobacteria;c__Gammaproteobacteria;o__Enterobacterales;f__Enterobacteriaceae;g__Leclercia;s__Leclercia adecarboxylata
GCF_003932715.1	99.2254	1.34977	#N/A	#N/A	#N/A	#N/A	#N/A	d__Bacteria;p__Actinobacteriota;c__Actinomycetia;o__Streptomycetales;f__Streptomycetaceae;g__Streptomyces;s__Streptomyces tsukubensis
GCF_003999355.1	99.026	0.974026	#N/A	#N/A	#N/A	#N/A	#N/A	d__Bacteria;p__Firmicutes;c__Bacilli;o__Lactobacillales;f__Lactobacillaceae;g__Lactobacillus;s__Lactobacillus amylolyticus
GCF_900115065.1	99.359	1.7094	#N/A	#N/A	Autoinducer 2-binding protein LsrB	#N/A	#N/A	d__Bacteria;p__Proteobacteria;c__Gammaproteobacteria;o__Burkholderiales;f__Chitinibacteraceae;g__Formivibrio;s__Formivibrio citricus
GCF_900099695.1	96.3665	0.921701	#N/A	#N/A	#N/A	#N/A	#N/A	d__Bacteria;p__Proteobacteria;c__Gammaproteobacteria;o__Burkholderiales;f__Rhodocyclaceae;g__Propionivibrio;s__Propionivibrio dicarboxylicus
GCF_016747875.1	98.8235	0.294118	S-ribosylhomocysteine lyase	#N/A	Autoinducer 2-binding protein LsrB|Autoinducer 2-binding protein LsrB	#N/A	#N/A	d__Bacteria;p__Proteobacteria;c__Gammaproteobacteria;o__Enterobacterales;f__Succinivibrionaceae;g__Succinivibrio;s__Succinivibrio dextrinosolvens
GCF_900107685.1	97.7823	0.302419	#N/A	#N/A	Autoinducer 2-binding protein LsrB|Autoinducer 2-binding protein LsrB	#N/A	#N/A	d__Bacteria;p__Proteobacteria;c__Gammaproteobacteria;o__Burkholderiales;f__Burkholderiaceae;g__Paraburkholderia;s__Paraburkholderia sartisoli
GCF_001042715.1	99.2908	0.70922	S-ribosylhomocysteine lyase	Methyl-accepting chemotaxis protein McpC	#N/A	#N/A	#N/A	d__Bacteria;p__Firmicutes_A;c__Clostridia;o__Peptostreptococcales;f__Natronincolaceae;g__Clostridium_W;s__Clostridium_W aceticum
GCF_001405015.1	96.7742	3.40502	S-ribosylhomocysteine lyase	#N/A	#N/A	#N/A	#N/A	d__Bacteria;p__Firmicutes_A;c__Clostridia;o__Clostridiales;f__Clostridiaceae;g__Clostridium;s__Clostridium disporicum
GCF_002006215.1	100	2.54861	S-ribosylhomocysteine lyase	Methyl-accepting chemotaxis protein McpC|Methyl-accepting chemotaxis protein McpC	#N/A	#N/A	#N/A	d__Bacteria;p__Firmicutes_A;c__Clostridia;o__Clostridiales;f__Clostridiaceae;g__Clostridium_S;s__Clostridium_S felsineum
GCF_004794105.1	99.1935	0.564516	S-ribosylhomocysteine lyase|S-ribosylhomocysteine lyase	#N/A	#N/A	#N/A	#N/A	d__Bacteria;p__Firmicutes_A;c__Clostridia;o__Clostridiales;f__Clostridiaceae;g__Clostridium;s__Clostridium sartagoforme_B
GCF_002896855.1	97.9866	3.71225	#N/A	#N/A	#N/A	#N/A	#N/A	d__Bacteria;p__Firmicutes_A;c__Clostridia;o__Acetivibrionales;f__DSM-27016;g__Pseudoclostridium;s__Pseudoclostridium thermosuccinogenes
GCF_900109225.1	99.9096	2.21519	#N/A	Adaptive-response sensory-kinase SasA	#N/A	#N/A	#N/A	d__Bacteria;p__Firmicutes_C;c__Negativicutes;o__Selenomonadales;f__Selenomonadaceae;g__Propionispira;s__Propionispira arboris
GCF_004011905.1	99.8188	0.0658762	#N/A	#N/A	#N/A	#N/A	#N/A	d__Bacteria;p__Actinobacteriota;c__Actinomycetia;o__Mycobacteriales;f__Mycobacteriaceae;g__Gordonia;s__Gordonia alkanivorans
GCF_900450505.1	100	0	S-ribosylhomocysteine lyase	#N/A	#N/A	#N/A	#N/A	d__Bacteria;p__Actinobacteriota;c__Coriobacteriia;o__Coriobacteriales;f__Eggerthellaceae;g__Slackia;s__Slackia exigua
GCF_900637575.1	100	0	#N/A	#N/A	#N/A	#N/A	#N/A	d__Bacteria;p__Actinobacteriota;c__Coriobacteriia;o__Coriobacteriales;f__Eggerthellaceae;g__Slackia;s__Slackia heliotrinireducens
GCF_021378605.1	100	0.806452	#N/A	#N/A	#N/A	#N/A	#N/A	d__Bacteria;p__Actinobacteriota;c__Coriobacteriia;o__Coriobacteriales;f__Eggerthellaceae;g__Eggerthella;s__Eggerthella lenta
GCF_009730295.1	98.5632	0	S-ribosylhomocysteine lyase	#N/A	#N/A	#N/A	#N/A	d__Bacteria;p__Firmicutes;c__Bacilli;o__Staphylococcales;f__Gemellaceae;g__Gemella;s__Gemella sanguinis
GCF_002242685.1	99.5774	0.27027	S-ribosylhomocysteine lyase	hypothetical protein|hypothetical protein	#N/A	#N/A	#N/A	d__Bacteria;p__Proteobacteria;c__Gammaproteobacteria;o__Enterobacterales;f__Aeromonadaceae;g__Oceanimonas;s__Oceanimonas doudoroffii
GCF_001278365.1	99.4949	0.505051	#N/A	#N/A	#N/A	#N/A	#N/A	d__Bacteria;p__Actinobacteriota;c__Actinomycetia;o__Actinomycetales;f__Microbacteriaceae;g__Microbacterium;s__Microbacterium chocolatum
GCF_900162615.1	100	0.666667	S-ribosylhomocysteine lyase	hypothetical protein	#N/A	#N/A	#N/A	d__Bacteria;p__Firmicutes;c__Bacilli;o__Bacillales_D;f__Amphibacillaceae;g__Virgibacillus;s__Virgibacillus proomii_A
GCF_003752125.1	100	0	#N/A	#N/A	Autoinducer 2-binding protein LsrB	#N/A	#N/A	d__Bacteria;p__Actinobacteriota;c__Actinomycetia;o__Mycobacteriales;f__Pseudonocardiaceae;g__Amycolatopsis;s__Amycolatopsis thermoflava
GCF_002871685.1	96.5392	0	S-ribosylhomocysteine lyase	#N/A	#N/A	#N/A	#N/A	d__Bacteria;p__Firmicutes;c__Bacilli;o__Lactobacillales;f__Aerococcaceae;g__Dolosicoccus;s__Dolosicoccus paucivorans
GCF_001442745.1	99.9138	1.79885	#N/A	#N/A	#N/A	#N/A	#N/A	d__Bacteria;p__Proteobacteria;c__Gammaproteobacteria;o__Xanthomonadales;f__Xanthomonadaceae;g__Lysobacter;s__Lysobacter antibioticus
GCF_000195975.1	99.7283	0	#N/A	#N/A	#N/A	#N/A	#N/A	d__Bacteria;p__Cyanobacteria;c__Cyanobacteriia;o__PCC-6307;f__Cyanobiaceae;g__Synechococcus_E;s__Synechococcus_E sp000195975
GCF_016863515.1	100	1.84211	#N/A	#N/A	#N/A	#N/A	#N/A	d__Bacteria;p__Actinobacteriota;c__Actinomycetia;o__Mycobacteriales;f__Micromonosporaceae;g__Micromonospora;s__Micromonospora gifhornensis
GCF_021277265.1	98.3784	0.27027	#N/A	#N/A	Autoinducer 2-binding protein LsrB	#N/A	#N/A	d__Bacteria;p__Actinobacteriota;c__Actinomycetia;o__Actinomycetales;f__Kineosporiaceae;g__Kineosporia;s__
GCF_900111985.1	99.1935	2.58961	#N/A	Adaptive-response sensory-kinase SasA	#N/A	#N/A	#N/A	d__Bacteria;p__Firmicutes_A;c__Clostridia;o__Clostridiales;f__Clostridiaceae;g__Clostridium_Z;s__Clostridium_Z frigidicarnis
GCF_900115955.1	99.0291	2.0111	#N/A	#N/A	Autoinducer 2-binding protein LsrB	#N/A	#N/A	d__Bacteria;p__Actinobacteriota;c__Actinomycetia;o__Mycobacteriales;f__Pseudonocardiaceae;g__Lentzea;s__Lentzea waywayandensis
GCF_003002815.1	100	3.22469	#N/A	#N/A	Autoinducer 2-binding protein LsrB|Autoinducer 2-binding protein LsrB	#N/A	#N/A	d__Bacteria;p__Actinobacteriota;c__Actinomycetia;o__Mycobacteriales;f__Pseudonocardiaceae;g__Umezawaea;s__Umezawaea tangerina
GCF_010723305.1	98.9394	0.909091	#N/A	#N/A	#N/A	#N/A	#N/A	d__Bacteria;p__Actinobacteriota;c__Actinomycetia;o__Mycobacteriales;f__Mycobacteriaceae;g__Mycobacterium;s__Mycobacterium botniense
GCF_003634525.1	99.4867	0.407609	#N/A	#N/A	#N/A	#N/A	#N/A	d__Bacteria;p__Actinobacteriota;c__Actinomycetia;o__Mycobacteriales;f__Mycobacteriaceae;g__Williamsia;s__Williamsia muralis
GCF_016584085.1	99.8956	1.26437	#N/A	#N/A	#N/A	#N/A	#N/A	d__Bacteria;p__Proteobacteria;c__Gammaproteobacteria;o__Chromatiales;f__Chromatiaceae;g__Halochromatium;s__Halochromatium glycolicum
GCF_011516765.1	100	0	#N/A	#N/A	#N/A	#N/A	#N/A	d__Bacteria;p__Proteobacteria;c__Alphaproteobacteria;o__Acetobacterales;f__Acetobacteraceae;g__Acetobacter;s__Acetobacter sicerae
GCF_014217215.1	99.3377	0	S-ribosylhomocysteine lyase	#N/A	#N/A	#N/A	#N/A	d__Bacteria;p__Actinobacteriota;c__Actinomycetia;o__Actinomycetales;f__Micrococcaceae;g__Rothia;s__Rothia nasimurium_C
GCF_011455695.1	99.6591	0	S-ribosylhomocysteine lyase	#N/A	#N/A	#N/A	#N/A	d__Bacteria;p__Proteobacteria;c__Gammaproteobacteria;o__Enterobacterales;f__Pasteurellaceae;g__Mannheimia;s__Mannheimia granulomatis_A
GCF_001485145.1	99.8569	1.00143	#N/A	#N/A	Autoinducer 2-binding protein LsrB	#N/A	#N/A	d__Bacteria;p__Actinobacteriota;c__Actinomycetia;o__Streptomycetales;f__Streptomycetaceae;g__Streptomyces;s__Streptomyces turgidiscabies
GCF_012396065.1	98.8994	1.25405	#N/A	#N/A	#N/A	#N/A	#N/A	d__Bacteria;p__Actinobacteriota;c__Actinomycetia;o__Mycobacteriales;f__Mycobacteriaceae;g__Nocardia;s__Nocardia cerradoensis
GCF_010731575.1	100	0.125313	#N/A	#N/A	#N/A	#N/A	#N/A	d__Bacteria;p__Actinobacteriota;c__Actinomycetia;o__Mycobacteriales;f__Mycobacteriaceae;g__Mycobacterium;s__Mycobacterium monacense
GCF_008432465.1	99.5327	0.46729	#N/A	#N/A	#N/A	#N/A	#N/A	d__Bacteria;p__Proteobacteria;c__Gammaproteobacteria;o__Burkholderiales;f__Burkholderiaceae;g__Achromobacter;s__Achromobacter xylosoxidans
GCF_910575425.1	98.7918	1.0223	#N/A	#N/A	#N/A	#N/A	#N/A	d__Bacteria;p__Bacteroidota;c__Bacteroidia;o__Bacteroidales;f__Bacteroidaceae;g__Bacteroides;s__Bacteroides acidifaciens
GCF_003664325.1	99.6466	0.706714	#N/A	#N/A	#N/A	#N/A	#N/A	d__Bacteria;p__Proteobacteria;c__Gammaproteobacteria;o__Nitrococcales;f__Halorhodospiraceae;g__Alkalilimnicola;s__Alkalilimnicola mobilis
GCF_002553575.1	98.9937	0.0539084	#N/A	#N/A	#N/A	#N/A	#N/A	d__Bacteria;p__Actinobacteriota;c__Actinomycetia;o__Mycobacteriales;f__Mycobacteriaceae;g__Mycobacterium;s__Mycobacterium brumae
GCF_020459125.1	98.9848	0	#N/A	#N/A	#N/A	#N/A	#N/A	d__Bacteria;p__Chlamydiota;c__Chlamydiia;o__Chlamydiales;f__Chlamydiaceae;g__Chlamydophila;s__Chlamydophila pecorum
GCF_900538055.1	86.1538	1.82051	#N/A	#N/A	#N/A	#N/A	#N/A	d__Bacteria;p__Firmicutes;c__Bacilli;o__RES148;f__Pasteuriaceae;g__Pasteuria;s__Pasteuria penetrans
GCF_019797805.1	99.6633	0.16835	#N/A	Adaptive-response sensory-kinase SasA	#N/A	#N/A	#N/A	d__Bacteria;p__Proteobacteria;c__Gammaproteobacteria;o__Enterobacterales;f__Alteromonadaceae;g__Idiomarina;s__Idiomarina abyssalis
GCF_900100855.1	99.6633	0.3367	#N/A	Adaptive-response sensory-kinase SasA	#N/A	#N/A	#N/A	d__Bacteria;p__Proteobacteria;c__Gammaproteobacteria;o__Enterobacterales;f__Alteromonadaceae;g__Idiomarina;s__Idiomarina zobellii
GCF_000815465.1	100	0	#N/A	#N/A	#N/A	#N/A	#N/A	d__Bacteria;p__Proteobacteria;c__Alphaproteobacteria;o__Rickettsiales;f__Midichloriaceae;g__Jidaibacter;s__Jidaibacter acanthamoeba
GCF_001514535.1	99.0909	1.09091	#N/A	#N/A	#N/A	#N/A	#N/A	d__Bacteria;p__Nitrospirota;c__Thermodesulfovibrionia;o__Thermodesulfovibrionales;f__Thermodesulfovibrionaceae;g__Thermodesulfovibrio;s__Thermodesulfovibrio aggregans
GCF_020524885.1	99.1379	1.50862	#N/A	#N/A	#N/A	#N/A	#N/A	d__Bacteria;p__Proteobacteria;c__Gammaproteobacteria;o__Pseudomonadales;f__Cellvibrionaceae;g__Microbulbifer;s__
GCF_014646575.1	99.569	0.58908	#N/A	#N/A	#N/A	#N/A	#N/A	d__Bacteria;p__Proteobacteria;c__Gammaproteobacteria;o__Pseudomonadales;f__Pseudomonadaceae;g__Pseudomonas_D;s__Pseudomonas_D pertucinogena
GCF_001400515.1	98.9899	0.238095	#N/A	#N/A	#N/A	#N/A	#N/A	d__Bacteria;p__Proteobacteria;c__Gammaproteobacteria;o__Pseudomonadales;f__Pseudomonadaceae;g__Pseudomonas_E;s__Pseudomonas_E amygdali
GCF_900162675.1	98.2759	0.948276	#N/A	hypothetical protein	#N/A	#N/A	#N/A	d__Bacteria;p__Proteobacteria;c__Gammaproteobacteria;o__Pseudomonadales;f__Oleiphilaceae;g__Halospina;s__Halospina utahensis_A
GCF_002980625.1	98.4424	0.963785	#N/A	#N/A	#N/A	#N/A	#N/A	d__Bacteria;p__Proteobacteria;c__Gammaproteobacteria;o__Burkholderiales;f__Burkholderiaceae;g__Malikia;s__Malikia spinosa
GCF_015377145.2	99.5561	0.21645	#N/A	Adaptive-response sensory-kinase SasA	#N/A	#N/A	#N/A	d__Bacteria;p__Proteobacteria;c__Gammaproteobacteria;o__Pseudomonadales;f__Pseudomonadaceae;g__Pseudomonas_E;s__Pseudomonas_E lundensis
GCF_002019225.1	98.8225	0.362319	#N/A	#N/A	#N/A	#N/A	#N/A	d__Bacteria;p__Proteobacteria;c__Gammaproteobacteria;o__Xanthomonadales;f__Xanthomonadaceae;g__Xanthomonas;s__Xanthomonas cissicola
GCF_900102295.1	99.9635	0.207684	#N/A	#N/A	#N/A	#N/A	#N/A	d__Bacteria;p__Proteobacteria;c__Gammaproteobacteria;o__Pseudomonadales;f__Pseudomonadaceae;g__Pseudomonas_E;s__Pseudomonas_E thivervalensis
GCF_002243385.1	98.4634	2.12766	S-ribosylhomocysteine lyase	#N/A	#N/A	#N/A	#N/A	d__Bacteria;p__Firmicutes_A;c__Clostridia;o__Peptostreptococcales;f__Anaerovoracaceae;g__Mogibacterium;s__Mogibacterium pumilum
GCF_003576345.1	99.3506	0.487013	#N/A	#N/A	#N/A	#N/A	#N/A	d__Bacteria;p__Proteobacteria;c__Alphaproteobacteria;o__Caulobacterales;f__Hyphomonadaceae;g__Henriciella;s__Henriciella barbarensis
GCF_002736285.1	99.9685	0	#N/A	#N/A	#N/A	#N/A	#N/A	d__Bacteria;p__Firmicutes;c__Bacilli;o__Mycoplasmatales;f__Metamycoplasmataceae;g__Mesomycoplasma;s__Mesomycoplasma dispar
GCF_020524035.1	96.3451	0.295008	S-ribosylhomocysteine lyase	#N/A	#N/A	#N/A	#N/A	d__Bacteria;p__Firmicutes;c__Bacilli;o__Bacillales;f__Bacillaceae;g__;s__
GCF_017303255.1	99.4253	0	S-ribosylhomocysteine lyase	Adaptive-response sensory-kinase SasA	#N/A	#N/A	#N/A	d__Bacteria;p__Firmicutes;c__Bacilli;o__Bacillales;f__Bacillaceae_H;g__Priestia;s__Priestia flexa
GCF_900100295.1	99.3333	0.888889	#N/A	Adaptive-response sensory-kinase SasA	#N/A	#N/A	#N/A	d__Bacteria;p__Firmicutes;c__Bacilli;o__Bacillales_D;f__Halobacillaceae;g__Salimicrobium;s__Salimicrobium halophilum
GCF_003752505.1	99.4819	0	#N/A	#N/A	#N/A	#N/A	#N/A	d__Bacteria;p__Actinobacteriota;c__Actinomycetia;o__Propionibacteriales;f__Nocardioidaceae;g__Marmoricola;s__Marmoricola aurantiacus
GCF_004341685.1	99.789	0.632911	#N/A	Methyl-accepting chemotaxis protein McpC|Methyl-accepting chemotaxis protein McpC	#N/A	#N/A	#N/A	d__Bacteria;p__Firmicutes_C;c__Negativicutes;o__Selenomonadales;f__Selenomonadaceae;g__Pectinatus;s__Pectinatus cerevisiiphilus
GCF_900198605.1	99.8386	1.40845	S-ribosylhomocysteine lyase	#N/A	#N/A	#N/A	#N/A	d__Bacteria;p__Campylobacterota;c__Campylobacteria;o__Campylobacterales;f__Helicobacteraceae;g__Helicobacter_D;s__Helicobacter_D mesocricetorum
GCF_001884735.1	98.9798	0.707071	#N/A	#N/A	#N/A	#N/A	#N/A	d__Bacteria;p__Proteobacteria;c__Alphaproteobacteria;o__Rhodobacterales;f__Rhodobacteraceae;g__Roseinatronobacter;s__Roseinatronobacter thiooxidans_A
GCF_005864045.1	99.4536	0.273224	S-ribosylhomocysteine lyase|S-ribosylhomocysteine lyase	#N/A	#N/A	#N/A	#N/A	d__Bacteria;p__Firmicutes;c__Bacilli;o__Lactobacillales;f__Aerococcaceae;g__Facklamia_A;s__Facklamia_A tabacinasalis
GCF_014203125.1	99.3243	1.7455	#N/A	#N/A	#N/A	#N/A	#N/A	d__Bacteria;p__Proteobacteria;c__Alphaproteobacteria;o__Rhizobiales;f__Xanthobacteraceae;g__Rhodopseudomonas;s__Rhodopseudomonas rhenobacensis
GCF_001543105.1	98.2601	0	S-ribosylhomocysteine lyase	#N/A	#N/A	#N/A	#N/A	d__Bacteria;p__Firmicutes;c__Bacilli;o__Lactobacillales;f__Aerococcaceae;g__Aerococcus;s__Aerococcus christensenii
GCF_003019965.1	100	0.0806452	#N/A	hypothetical protein	#N/A	#N/A	#N/A	d__Bacteria;p__Proteobacteria;c__Gammaproteobacteria;o__Burkholderiales;f__Burkholderiaceae;g__Burkholderia;s__Burkholderia multivorans
GCF_003751605.1	100	2.2807	#N/A	#N/A	#N/A	#N/A	#N/A	d__Bacteria;p__Actinobacteriota;c__Actinomycetia;o__Streptomycetales;f__Streptomycetaceae;g__Kitasatospora;s__Kitasatospora cineracea
GCF_003814885.1	100	2.36842	#N/A	#N/A	#N/A	#N/A	#N/A	d__Bacteria;p__Actinobacteriota;c__Actinomycetia;o__Streptomycetales;f__Streptomycetaceae;g__Kitasatospora;s__Kitasatospora cineracea
GCF_009729855.1	100	0	#N/A	#N/A	Autoinducer 2-binding protein LsrB	#N/A	#N/A	d__Bacteria;p__Actinobacteriota;c__Actinomycetia;o__Actinomycetales;f__Microbacteriaceae;g__Agromyces;s__Agromyces luteolus
GCF_009709675.1	99.4949	0.505051	#N/A	#N/A	#N/A	#N/A	#N/A	d__Bacteria;p__Actinobacteriota;c__Actinomycetia;o__Actinomycetales;f__Microbacteriaceae;g__Agromyces;s__Agromyces bracchium
GCF_014137995.1	100	0.578035	S-ribosylhomocysteine lyase	#N/A	#N/A	#N/A	#N/A	d__Bacteria;p__Actinobacteriota;c__Actinomycetia;o__Actinomycetales;f__Cellulomonadaceae;g__Promicromonospora;s__Promicromonospora sukumoe
GCF_001404635.1	99.4152	0	S-ribosylhomocysteine lyase	#N/A	#N/A	#N/A	#N/A	d__Bacteria;p__Firmicutes_A;c__Clostridia;o__Lachnospirales;f__Lachnospiraceae;g__Dorea_A;s__Dorea_A longicatena
GCF_003015125.1	100	0.487013	#N/A	#N/A	#N/A	#N/A	#N/A	d__Bacteria;p__Proteobacteria;c__Alphaproteobacteria;o__Caulobacterales;f__Caulobacteraceae;g__Caulobacter;s__Caulobacter segnis
GCF_015669135.1	99.3671	0	S-ribosylhomocysteine lyase	#N/A	#N/A	#N/A	#N/A	d__Bacteria;p__Firmicutes_A;c__Clostridia;o__Lachnospirales;f__Lachnospiraceae;g__Blautia_A;s__Blautia_A luti
GCF_900116935.1	99.4764	1.83246	S-ribosylhomocysteine lyase	#N/A	#N/A	#N/A	#N/A	d__Bacteria;p__Firmicutes;c__Bacilli;o__Lactobacillales;f__Lactobacillaceae;g__Ligilactobacillus;s__Ligilactobacillus acidipiscis
GCF_005405465.1	98.773	0.766871	S-ribosylhomocysteine lyase	#N/A	#N/A	#N/A	#N/A	d__Bacteria;p__Firmicutes;c__Bacilli;o__Lactobacillales;f__Lactobacillaceae;g__Weissella;s__Weissella thailandensis
GCF_900100795.1	99.5062	1.56902	#N/A	#N/A	#N/A	#N/A	#N/A	d__Bacteria;p__Proteobacteria;c__Gammaproteobacteria;o__Pseudomonadales;f__Pseudomonadaceae;g__Pseudomonas_E;s__Pseudomonas_E abietaniphila
GCF_900110675.1	99.1803	0.273224	#N/A	#N/A	#N/A	#N/A	#N/A	d__Bacteria;p__Firmicutes;c__Bacilli;o__Lactobacillales;f__Aerococcaceae;g__Ignavigranum;s__Ignavigranum ruoffiae
GCF_008151785.1	100	0	S-ribosylhomocysteine lyase	#N/A	#N/A	#N/A	#N/A	d__Bacteria;p__Firmicutes_A;c__Clostridia;o__Peptostreptococcales;f__Peptostreptococcaceae;g__Peptacetobacter;s__Peptacetobacter hiranonis
GCF_005844135.1	99.0974	0	S-ribosylhomocysteine lyase	#N/A	Autoinducer 2-binding protein LsrB|Autoinducer 2-binding protein LsrB|Autoinducer 2-binding protein LsrB|Autoinducer 2-binding protein LsrB	#N/A	#N/A	d__Bacteria;p__Firmicutes_A;c__Clostridia;o__Lachnospirales;f__Lachnospiraceae;g__Extibacter;s__Extibacter hylemonae
GCF_007954275.1	100	1.93603	#N/A	Methyl-accepting chemotaxis protein McpC	#N/A	#N/A	#N/A	d__Bacteria;p__Proteobacteria;c__Gammaproteobacteria;o__Enterobacterales;f__Alteromonadaceae;g__Colwellia;s__Colwellia demingiae
[truncated: 13,405 more rows]

## Sheet: Fig 1b
The Number of AI-2-Related Proteins Predicted
The synthases	The Receptors	Both the synthases and the Receptors
[truncated: 1 more rows]

## Sheet: Fig 1c
The LuxS synthases
[truncated: 11 more rows]

[truncated: 16 more sheets: Fig 1d, Fig 2a, Fig 2b, Fig 2c, Fig 2d, Fig 3, Fig 4a, Fig 4b, Fig 4c-e, Fig 5, Fig S5a, Fig S5b, Fig S5c, Fig S5d, Fig S6, Table S1]
